# Supplementary material for: Local activity alterations in individuals with autism correlate with neurotransmitter properties and ketamine-induced brain changes
Source: Nat Commun. 2025 Sep 9;16:8248. doi: 10.1038/s41467-025-63857-6 (PMC12420803; doi:10.1038/s41467-025-63857-6)
Supplement: Supplementary file 4 — Source Data [file 41467_2025_63857_MOESM4_ESM.xlsx]

## Sheet: Figure 1B
Figure 1B	(For Source Data of the ABIDE1 and ABIDE2 co-localizations, see Source Data for Supplementary Table S5).
		ABIDE1		ABIDE2
	Neurotransmitter	Spearman r	p-value	Spearman r	p-value
	5HT1a	0.1982	0.1349	0.0492	0.7213
	5HT1b	-0.248	0.0809	-0.4308	< .001
	5HT2a	0.0555	0.6993	-0.0002	0.998
	5HT4	0.1945	0.024	-0.0334	0.7423
	SERT	-0.0393	0.6553	-0.0245	0.7982
	D1	-0.2634	0.005	-0.2778	0.002
	D2	-0.3216	< .001	-0.3239	< .001
	DAT	-0.1867	0.033	-0.1963	0.028
	FDOPA	-0.2	0.034	-0.0794	0.3996
	NMDA	-0.3318	0.009	-0.3109	0.009
	mGluR5	-0.3786	0.004	-0.3923	0.003
	GABAa	-0.2478	0.005	-0.1864	0.035
	CB1	-0.1307	0.3816	-0.3348	0.011
	MU	-0.1056	0.4905	-0.1484	0.34
	NAT	-0.2018	0.024	-0.1641	0.0639
	VAChT	-0.2409	0.003	-0.2378	0.006

## Sheet: Figure 1C
Figure 1C
		ABIDE1	ABIDE2
	Neuromorphometrics regions	T-values from Autism>TD contrast	T-values from Autism>TD contrast	NMDA (PET)	mGluR5 (PET)	GABAa (PET)
	1	-0.548804	-1.1811	65.6693	67.6616	59.0729
	2	-0.0838381	-1.2035	64.774	66.8374	57.7561
	3	0.899877	-0.43165	58.5729	48.5069	53.9874
	4	0.780696	0.651513	58.3137	49.5886	55.1183
	5	-0.604043	-0.0833101	66.8428	54.9942	29.2702
	6	-0.662784	-0.446903	69.3661	55.6469	29.8149
	7	0.204203	0.463366	55.7866	5.53597	47.8445
	8	0.170448	0.474137	55.6246	4.72929	48.513
	9	0.587144	-1.055	68.5149	45.3167	52.7796
	10	1.32588	-0.508725	70.5669	48.2791	55.0855
	11	-0.0321405	-0.177156	67.0705	31.1331	30.9127
	12	0.174491	0.129306	68.286	24.985	32.8509
	13	-0.0432324	-0.622389	74.332	65.7514	40.0717
	14	0.31108	-0.178962	75.7134	62.322	40.9884
	15	-1.01937	-0.392877	75.2787	32.324	33.3732
	16	-1.19061	-0.50154	72.5824	34.0152	32.1405
	17	-0.538749	-0.273154	52.4043	6.40356	48.5555
	18	0.130831	0.433761	52.7654	4.50493	49.5785
	19	0.0779256	-0.106573	54.3857	4.204	46.6681
	20	0.497407	-0.575884	48.3625	34.8872	51.9361
	21	-0.200155	-0.320797	40.5661	35.105	48.8612
	22	-0.885016	-1.45355	60.2978	76.8905	71.2283
	23	-0.776821	-0.870427	59.6052	78.2344	75.0013
	24	-1.9242	-2.14996	66.1264	79.2283	75.3484
	25	-0.591224	-1.14246	66.2417	72.1676	73.1593
	26	-0.00490013	-0.144859	59.1277	52.7961	66.5792
	27	0.467672	0.222664	60.1497	53.4184	67.023
	28	0.0734353	0.612139	58.6704	68.7996	69.7361
	29	-0.0701	-0.079348	57.4006	66.5085	69.8812
	30	-0.0570507	0.303679	67.4855	58.5418	88.6246
	31	-0.188739	0.124212	66.2668	58.2402	88.088
	32	-0.541934	-1.81429	62.1815	85.3048	73.0672
	33	-0.724789	-1.00321	63.8399	83.7538	75.1573
	34	0.534887	0.385171	63.2313	64.0957	77.5173
	35	0.302045	0.336015	61.5655	63.4931	75.1148
	36	1.37203	0.846252	53.7962	49.1068	58.937
	37	0.837772	1.06098	52.6629	46.5068	57.9802
	38	-1.94018	-1.52777	62.967	84.145	76.6978
	39	-0.321917	-1.10383	62.295	82.5178	75.758
	40	-0.0088173	-1.07793	34.9119	50.8427	51.3168
	41	-0.490555	-0.631275	32.5591	49.0152	50.8158
	42	0.233192	0.00022619	58.3132	55.7135	70.9392
	43	1.0423	0.00358609	59.9424	52.781	70.8873
	44	0.145963	0.125706	58.7451	57.5567	70.3674
	45	0.0395531	-0.0729046	52.6164	55.595	68.3808
	46	-1.33661	-1.22241	56.521	52.8145	66.1685
	47	-1.23794	-0.481419	56.0862	48.7767	66.8546
	48	0.886063	0.702117	55.6579	54.6242	66.4305
	49	0.712401	0.57018	55.6809	49.248	66.1202
	50	-0.524146	0.222035	62.3111	49.9236	75.6849
	51	-0.414313	0.127233	62.1568	47.687	77.4776
	52	-0.441065	-0.310917	55.6405	52.0178	62.5947
	53	-0.325639	0.537773	55.9002	53.1969	60.9079
	54	-1.47424	0.0424282	60.8718	70.4955	64.5703
	55	-1.67582	-0.138796	54.3205	75.0007	66.7852
	56	-0.713757	-0.623627	61.611	79.3996	82.0753
	57	-1.52233	-0.613875	66.5981	76.0186	80.9693
	58	0.366891	-0.178232	53.7223	60.7436	66.4284
	59	0.706585	-0.468047	52.926	62.878	66.444
	60	0.225698	-0.605683	58.0311	64.4115	68.7408
	61	0.13633	0.433224	55.8994	60.248	68.9892
	62	0.530116	0.408053	55.7743	46.7015	64.1854
	63	0.921322	0.652085	56.045	45.9677	63.1597
	64	-0.154494	0.205649	60.9009	53.9237	56.0976
	65	-0.508571	0.0531633	60.3645	55.501	57.852
	66	-0.951719	-0.0333244	62.0535	57.3198	58.7978
	67	-0.787792	0.0753893	60.3619	60.3584	59.2828
	68	-1.12816	-1.64393	62.5457	74.3851	71.6044
	69	-0.942939	-1.54492	63.6317	72.4868	69.9789
	70	1.18312	0.530425	60.7408	65.7309	70.0553
	71	0.677789	0.178621	59.2363	62.3072	70.4657
	72	-1.24845	-0.411935	53.0734	40.9812	62.3711
	73	-1.27232	-0.0719628	55.0917	38.2948	64.0699
	74	-0.784569	-0.172415	60.2335	46.2104	72.9562
	75	-0.749914	-0.302697	61.9936	43.5332	72.8292
	76	-0.537969	-0.948317	57.4569	71.5068	68.0373
	77	-0.339989	-1.08955	56.2294	70.8575	68.0027
	78	-0.854672	-1.14363	64.1424	60.567	69.3403
	79	-0.303058	-0.489477	63.5701	59.8212	66.0061
	80	-2.64242	-1.57401	62.4577	62.6434	66.8624
	81	-1.94673	-1.90539	58.8574	67.491	68.7333
	82	-0.756839	-0.410147	63.8562	71.7794	72.9296
	83	-0.430576	-0.170979	61.9398	74.5483	72.8266
	84	0.066659	-0.0330751	43.4211	40.0167	57.684
	85	0.275371	0.176162	41.9393	34.836	54.6212
	86	-1.23308	-0.646196	67.3063	75.0356	70.7569
	87	-1.16576	-0.119156	66.6972	67.2722	69.1362
	88	-0.584371	-1.32477	62.4394	80.9008	70.6545
	89	-0.257017	-0.472385	64.7205	77.3249	73.8932
	90	-0.56251	-0.569398	53.1834	50.1175	58.1493
	91	-0.655666	-0.0905304	53.0725	52.8516	58.6627
	92	-0.252433	0.00657596	63.8196	60.4916	70.2183
	93	0.749549	0.174638	61.2716	58.2098	70.503
	94	-0.847596	-0.102299	58.879	70.1361	66.6726
	95	-0.976021	0.470948	59.1661	61.814	67.5879
	96	-0.144848	-0.0926253	55.1438	51.4176	57.842
	97	-0.368067	0.0600627	55.8455	52.2871	57.6428
	98	-1.1193	-1.39652	67.528	80.2717	71.783
	99	0.284277	-0.950358	68.1897	72.2283	70.6226
	100	0.360581	0.567784	56.3692	58.105	65.9387
	101	0.579995	0.548288	55.0897	57.8384	67.441
	102	0.370671	-0.170061	51.876	55.0605	62.0395
	103	0.0400999	0.0903972	51.9716	54.036	61.5025
	104	-0.0367206	0.707398	61.0885	64.6879	65.0102
	105	-0.0913212	0.870008	61.5244	67.0935	64.2751
	106	-0.82863	0.140388	55.906	64.3487	65.1552
	107	-0.487885	-0.15611	53.3459	66.1245	66.052
	108	-0.243957	0.0274116	53.4807	54.3647	62.9489
	109	0.193972	0.397268	56.1624	51.7684	65.4616
	110	-0.0525778	0.336037	54.4274	56.0094	59.9277
	111	0.150583	0.431264	55.9853	57.218	62.499
	112	0.95001	-0.0196261	58.9208	68.9315	70.0638
	113	1.1214	0.421248	57.4854	67.1554	69.6449
	114	1.16154	0.714106	60.0596	55.6878	63.6337
	115	0.723645	1.16136	58.7365	55.5209	62.2654
	116	0.105825	-0.621799	56.0363	57.9978	65.5873
	117	-0.305158	-1.02188	54.8627	59.6062	65.7334
	118	-1.10663	-0.807276	69.1083	79.5915	73.933
	119	-0.563039	-0.41684	68.4914	72.0496	75.5346

## Sheet: Figure 2A
Figure 2A
	Subjects	Condition	Mask	LCOR (T-value)
	Subject001	Ketamine	Decreased	0.766082
	Subject001	Ketamine	Increased	-0.329865
	Subject001	Midazolam	Decreased	0.884638
	Subject001	Midazolam	Increased	-0.00564153
	Subject001	Placebo	Decreased	0.601639
	Subject001	Placebo	Increased	-0.150154
	Subject002	Ketamine	Decreased	0.262746
	Subject002	Ketamine	Increased	-0.28237
	Subject002	Midazolam	Decreased	0.639585
	Subject002	Midazolam	Increased	-0.413108
	Subject002	Placebo	Decreased	0.743333
	Subject002	Placebo	Increased	-0.0863982
	Subject003	Ketamine	Decreased	0.727085
	Subject003	Ketamine	Increased	-0.373846
	Subject003	Midazolam	Decreased	0.673178
	Subject003	Midazolam	Increased	0.0210141
	Subject003	Placebo	Decreased	1.2519
	Subject003	Placebo	Increased	0.249643
	Subject004	Ketamine	Decreased	0.516493
	Subject004	Ketamine	Increased	0.00218218
	Subject004	Midazolam	Decreased	0.327177
	Subject004	Midazolam	Increased	0.135477
	Subject004	Placebo	Decreased	0.25904
	Subject004	Placebo	Increased	-0.0812025
	Subject005	Ketamine	Decreased	0.789116
	Subject005	Ketamine	Increased	0.0434149
	Subject005	Midazolam	Decreased	0.676342
	Subject005	Midazolam	Increased	-0.143023
	Subject005	Placebo	Decreased	0.928054
	Subject005	Placebo	Increased	-0.261288
	Subject006	Ketamine	Decreased	0.868891
	Subject006	Ketamine	Increased	-0.193184
	Subject006	Midazolam	Decreased	0.952891
	Subject006	Midazolam	Increased	-0.213809
	Subject006	Placebo	Decreased	0.497686
	Subject006	Placebo	Increased	-0.133116
	Subject007	Ketamine	Decreased	0.857065
	Subject007	Ketamine	Increased	-0.340479
	Subject007	Midazolam	Decreased	0.741016
	Subject007	Midazolam	Increased	0.0130994
	Subject007	Placebo	Decreased	0.708856
	Subject007	Placebo	Increased	-0.167104
	Subject008	Ketamine	Decreased	0.881781
	Subject008	Ketamine	Increased	-0.246921
	Subject008	Midazolam	Decreased	0.84904
	Subject008	Midazolam	Increased	0.123488
	Subject008	Placebo	Decreased	1.26643
	Subject008	Placebo	Increased	-0.351278
	Subject009	Ketamine	Decreased	0.760747
	Subject009	Ketamine	Increased	-0.478815
	Subject009	Midazolam	Decreased	1.16637
	Subject009	Midazolam	Increased	-0.616776
	Subject009	Placebo	Decreased	0.691458
	Subject009	Placebo	Increased	-0.225381
	Subject010	Ketamine	Decreased	0.892232
	Subject010	Ketamine	Increased	-0.107162
	Subject010	Midazolam	Decreased	0.562229
	Subject010	Midazolam	Increased	-0.0225554
	Subject010	Placebo	Decreased	0.502282
	Subject010	Placebo	Increased	0.0460244
	Subject011	Ketamine	Decreased	0.684937
	Subject011	Ketamine	Increased	-0.116658
	Subject011	Midazolam	Decreased	0.932673
	Subject011	Midazolam	Increased	-0.302826
	Subject011	Placebo	Decreased	0.65225
	Subject011	Placebo	Increased	-0.225745
	Subject012	Ketamine	Decreased	0.686517
	Subject012	Ketamine	Increased	0.180367
	Subject012	Midazolam	Decreased	0.604633
	Subject012	Midazolam	Increased	-0.0925159
	Subject012	Placebo	Decreased	0.898323
	Subject012	Placebo	Increased	0.0882909
	Subject013	Ketamine	Decreased	0.54105
	Subject013	Ketamine	Increased	-0.323679
	Subject013	Midazolam	Decreased	0.777467
	Subject013	Midazolam	Increased	-0.314967
	Subject013	Placebo	Decreased	0.538113
	Subject013	Placebo	Increased	-0.449483
	Subject014	Ketamine	Decreased	0.435228
	Subject014	Ketamine	Increased	-0.0507341
	Subject014	Midazolam	Decreased	0.850553
	Subject014	Midazolam	Increased	0.177736
	Subject014	Placebo	Decreased	1.02451
	Subject014	Placebo	Increased	0.279633
	Subject015	Ketamine	Decreased	0.548486
	Subject015	Ketamine	Increased	-0.179959
	Subject015	Midazolam	Decreased	0.606338
	Subject015	Midazolam	Increased	0.00883269
	Subject015	Placebo	Decreased	1.23226
	Subject015	Placebo	Increased	-0.464653
	Subject016	Ketamine	Decreased	0.479744
	Subject016	Ketamine	Increased	-0.25736
	Subject016	Midazolam	Decreased	0.575608
	Subject016	Midazolam	Increased	0.52708
	Subject016	Placebo	Decreased	0.803942
	Subject016	Placebo	Increased	-0.119248
	Subject017	Ketamine	Decreased	0.702982
	Subject017	Ketamine	Increased	-0.335686
	Subject017	Midazolam	Decreased	0.713113
	Subject017	Midazolam	Increased	-0.178635
	Subject017	Placebo	Decreased	0.707468
	Subject017	Placebo	Increased	-0.316201
	Subject018	Ketamine	Decreased	0.652747
	Subject018	Ketamine	Increased	-0.303879
	Subject018	Midazolam	Decreased	0.791378
	Subject018	Midazolam	Increased	-0.0669007
	Subject018	Placebo	Decreased	0.781065
	Subject018	Placebo	Increased	-0.327197
	Subject019	Ketamine	Decreased	0.616648
	Subject019	Ketamine	Increased	-0.233687
	Subject019	Midazolam	Decreased	1.14697
	Subject019	Midazolam	Increased	-0.327566
	Subject019	Placebo	Decreased	0.708461
	Subject019	Placebo	Increased	-0.430862
	Subject020	Ketamine	Decreased	0.562872
	Subject020	Ketamine	Increased	-0.507425
	Subject020	Midazolam	Decreased	0.690418
	Subject020	Midazolam	Increased	0.0692239
	Subject020	Placebo	Decreased	0.811485
	Subject020	Placebo	Increased	-0.352823
	Subject021	Ketamine	Decreased	0.464159
	Subject021	Ketamine	Increased	-0.0502415
	Subject021	Midazolam	Decreased	0.407005
	Subject021	Midazolam	Increased	0.221179
	Subject021	Placebo	Decreased	0.582561
	Subject021	Placebo	Increased	-0.407606
	Subject022	Ketamine	Decreased	0.200976
	Subject022	Ketamine	Increased	-0.141965
	Subject022	Midazolam	Decreased	0.611223
	Subject022	Midazolam	Increased	-0.30331
	Subject022	Placebo	Decreased	0.616478
	Subject022	Placebo	Increased	-0.356029
	Subject023	Ketamine	Decreased	0.764317
	Subject023	Ketamine	Increased	-0.0710455
	Subject023	Midazolam	Decreased	0.943843
	Subject023	Midazolam	Increased	-0.435431
	Subject023	Placebo	Decreased	0.733888
	Subject023	Placebo	Increased	-0.383598
	Subject024	Ketamine	Decreased	0.639615
	Subject024	Ketamine	Increased	-0.171083
	Subject024	Midazolam	Decreased	0.516019
	Subject024	Midazolam	Increased	-0.0609125
	Subject024	Placebo	Decreased	0.846857
	Subject024	Placebo	Increased	-0.13228
	Subject025	Ketamine	Decreased	0.474357
	Subject025	Ketamine	Increased	0.0758361
	Subject025	Midazolam	Decreased	0.975762
	Subject025	Midazolam	Increased	-0.0294112
	Subject025	Placebo	Decreased	0.873618
	Subject025	Placebo	Increased	-0.280105
	Subject026	Ketamine	Decreased	0.999174
	Subject026	Ketamine	Increased	-0.141969
	Subject026	Midazolam	Decreased	0.718313
	Subject026	Midazolam	Increased	0.0553564
	Subject026	Placebo	Decreased	0.621784
	Subject026	Placebo	Increased	0.235155
	Subject027	Ketamine	Decreased	1.19719
	Subject027	Ketamine	Increased	-0.567295
	Subject027	Midazolam	Decreased	0.717137
	Subject027	Midazolam	Increased	-0.625133
	Subject027	Placebo	Decreased	1.1606
	Subject027	Placebo	Increased	-0.815621

## Sheet: Figure 2B
Figure 2B
		ABIDE1	ABIDE2
	Neurotransmitter	Fisher's z (Autism > TD)	Fisher's z (Autism > TD)	Fisher's z (KET > PLC)	Fisher's z (MDZ > PLC)
	5HT1a	0.200854	0.0492154	0.0487813	-0.162693
	5HT1b	-0.253254	-0.460879	-0.33891	-0.253071
	5HT2a	0.0555243	-0.000179072	-0.234033	-0.315275
	5HT4	0.196963	-0.033416	-0.0487248	-0.0825775
	SERT	-0.039351	-0.0244893	-0.126752	0.467674
	D1	-0.269745	-0.28533	-0.290825	0.0963455
	D2	-0.333443	-0.335992	-0.0264568	0.177553
	DAT	-0.188923	-0.198854	-0.02704	0.45486
	FDOPA	-0.20275	-0.0795333	-0.13438	0.443981
	NMDA	-0.344847	-0.321535	-0.351873	0.22936
	mGluR5	-0.398418	-0.414516	-0.301426	-0.170781
	GABAa	-0.253038	-0.188571	-0.256859	-0.177865
	CB1	-0.131493	-0.3482	-0.272199	-0.507943
	MU	-0.105959	-0.149521	-0.174949	-0.121846
	NAT	-0.204642	-0.165561	0.0779247	0.270259
	VAChT	-0.245705	-0.24244	-0.124254	0.345517

## Sheet: Table 1
Sociodemographic data underlying Table 1 originate from the ABIDE datasets and cannot be shared directly due to data privacy restrictions. Researchers can access these data upon registration and agreement to ABIDE’s Data Use Terms at https://fcon_1000.projects.nitrc.org/indi/abide

## Sheet: Supplementary Table S5
Supplementary Table S5
	Neuromorphometrics regions	LCOR T-value ABIDE1	LCOR T-value ABIDE2	5HT1a	5HT1b	5HT2a	5HT4	SERT	D1	D2	DAT	FDOPA	NMDA	mGluR5	GABAa	CB1	MU	NAT	VAChT
	1	-0.548804	-1.1811	13.4438	46.3114	26.3843	14.1564	25.398	54.0691	47.5562	69.2172	60.407	65.6693	67.6616	59.0729	63.5432	74.7434	9.93457	50.5497
	2	-0.0838381	-1.2035	14.476	47.0647	29.1377	14.3419	24.5815	54.0065	48.0459	72.6781	61.4071	64.774	66.8374	57.7561	63.3728	74.6334	15.0931	52.5794
	3	0.899877	-0.43165	20.9034	11.939	14.8256	5.70709	18.2611	18.2151	19.0942	37.4958	41.0692	58.5729	48.5069	53.9874	42.8467	49.2605	11.7498	21.0149
	4	0.780696	0.651513	23.6055	16.6323	20.9563	6.58357	21.2487	17.3266	19.5438	39.3361	41.0851	58.3137	49.5886	55.1183	43.139	50.6715	11.9112	21.5316
	5	-0.604043	-0.0833101	0.176563	18.8644	3.99298	20.5601	18.1751	56.1301	58.6758	57.8502	47.0528	66.8428	54.9942	29.2702	50.2164	45.0058	3.37848	58.5629
	6	-0.662784	-0.446903	0.221845	19.4592	4.99608	22.1626	20.2519	55.457	59.4555	58.4968	49.8059	69.3661	55.6469	29.8149	50.2472	43.3884	4.92593	58.5073
	7	0.204203	0.463366	0.727045	2.50119	3.07432	0.468914	0.971255	1.58147	13.871	26.3485	27.598	55.7866	5.53597	47.8445	42.6824	20.6933	6.10759	11.0623
	8	0.170448	0.474137	0.762167	2.92669	3.24955	0.488528	0.932509	1.73309	13.8954	26.016	27.3741	55.6246	4.72929	48.513	43.4262	20.5989	5.24531	11.2578
	9	0.587144	-1.055	35.1328	7.78882	18.5422	6.99103	9.90035	12.4552	18.088	35.2763	34.0037	68.5149	45.3167	52.7796	40.0089	12.536	7.30601	17.3419
	10	1.32588	-0.508725	35.8887	9.88688	22.2473	7.86407	11.4023	12.233	18.4948	36.8058	34.7349	70.5669	48.2791	55.0855	39.9024	13.7362	6.91032	17.7223
	11	-0.0321405	-0.177156	0.518233	32.686	9.73043	22.1933	36.2003	37.5463	37.9031	66.4146	58.1472	67.0705	31.1331	30.9127	65.4122	21.6342	15.0281	27.9391
	12	0.174491	0.129306	0.525826	34.3188	11.5078	22.8678	38.08	34.5688	37.6532	71.6399	58.7057	68.286	24.985	32.8509	67.0152	21.4534	12.0339	19.7914
	13	-0.0432324	-0.622389	4.35702	33.0585	15.6223	28.3857	35.7731	71.313	69.8187	71.8921	76.2893	74.332	65.7514	40.0717	79.258	46.1987	14.0291	71.2239
	14	0.31108	-0.178962	5.24639	35.5791	19.2261	28.7839	36.6667	69.0702	69.2236	67.381	76.6691	75.7134	62.322	40.9884	80.1493	45.1951	12.4046	70.9674
	15	-1.01937	-0.392877	3.64169	10.9423	15.0473	5.27642	32.6434	13.2156	22.8616	36.7841	32.172	75.2787	32.324	33.3732	34.8333	50.3042	40.4385	22.1696
	16	-1.19061	-0.50154	3.28378	11.5043	15.3976	5.28047	32.4405	12.2344	22.4808	38.9182	32.7676	72.5824	34.0152	32.1405	34.4655	48.0442	37.0858	22.1471
	17	-0.538749	-0.273154	1.03415	0.326612	1.11595	0.10408	1.25872	2.16527	14.4458	27.6073	33.36	52.4043	6.40356	48.5555	40.601	20.5081	9.53558	20.4022
	18	0.130831	0.433761	0.622134	0.0967055	0.737313	0.0936696	0.588143	0.822616	14.7213	26.8099	34.0784	52.7654	4.50493	49.5785	44.1036	23.8438	8.35263	20.6962
	19	0.0779256	-0.106573	0.973029	0.0670749	1.13875	0.0960216	1.6685	0.667216	13.2452	28.1635	37.2757	54.3857	4.204	46.6681	38.4851	35.3236	10.5939	23.6072
	20	0.497407	-0.575884	3.1869	28.3486	4.0052	1.3153	3.58515	23.907	20.1091	50.7552	39.6494	48.3625	34.8872	51.9361	49.183	37.0183	12.5178	24.5081
	21	-0.200155	-0.320797	1.9289	21.0594	1.14424	0.969524	3.48143	22.7732	20.6022	49.0566	40.0653	40.5661	35.105	48.8612	47.9823	34.865	12.5308	26.4675
	22	-0.885016	-1.45355	9.20487	34.3007	22.9876	3.13698	5.11056	21.1191	19.191	31.5396	40.3616	60.2978	76.8905	71.2283	69.7606	39.7567	7.96965	13.054
	23	-0.776821	-0.870427	10.0854	36.3688	27.5943	3.57348	5.24323	21.2281	19.1915	31.3811	41.0404	59.6052	78.2344	75.0013	71.0867	38.985	12.0694	13.0607
	24	-1.9242	-2.14996	18.1695	36.6845	35.9956	5.10166	10.0319	22.1022	20.5148	37.8899	38.7891	66.1264	79.2283	75.3484	69.7446	35.9405	13.6263	14.3133
	25	-0.591224	-1.14246	17.6863	39.2346	35.423	5.13408	10.0307	21.2421	20.2397	35.9357	37.9964	66.2417	72.1676	73.1593	72.0971	35.7766	14.8445	14.5747
	26	-0.00490013	-0.144859	14.832	32.4087	54.0202	5.81477	5.80692	18.1077	17.2035	25.9267	30.0859	59.1277	52.7961	66.5792	69.8338	31.4139	8.83625	11.6794
	27	0.467672	0.222664	11.0113	37.2448	36.8477	4.26168	4.0674	18.0782	17.5923	25.2659	29.9075	60.1497	53.4184	67.023	72.7815	32.0096	8.30198	11.9732
	28	0.0734353	0.612139	9.64437	33.5645	34.8005	4.59086	3.3688	12.8937	20.3105	25.3329	29.5271	58.6704	68.7996	69.7361	77.7347	24.0128	13.9936	10.3603
	29	-0.0701	-0.079348	9.95034	33.834	36.8272	4.87986	3.78393	10.853	20.5649	24.0604	28.3235	57.4006	66.5085	69.8812	76.4683	22.5743	12.8259	10.3833
	30	-0.0570507	0.303679	5.3437	62.1895	49.858	4.02159	8.82421	17.8327	19.8529	29.1324	33.0212	67.4855	58.5418	88.6246	49.8464	0.783301	14.1571	10.0246
	31	-0.188739	0.124212	5.487	60.5199	51.0988	4.09378	9.10106	17.9068	19.8546	29.4185	32.5778	66.2668	58.2402	88.088	47.0525	0.687483	11.6536	10.0969
	32	-0.541934	-1.81429	11.0273	35.4575	30.945	4.13752	5.63167	18.4596	20.1225	31.6615	33.7432	62.1815	85.3048	73.0672	69.6886	27.8329	15.2495	13.8494
	33	-0.724789	-1.00321	10.9229	40.5178	31.6811	4.187	5.96351	16.4135	19.9464	30.9024	33.7903	63.8399	83.7538	75.1573	70.6069	28.4387	16.1606	14.2077
	34	0.534887	0.385171	6.71527	39.3368	36.302	3.7991	6.48029	14.4786	20.6234	26.7865	32.7457	63.2313	64.0957	77.5173	59.0651	4.59353	13.5106	9.93606
	35	0.302045	0.336015	6.14619	34.7907	36.3485	3.68148	6.75441	14.4585	21.3866	27.0536	32.5794	61.5655	63.4931	75.1148	57.6904	3.97544	11.2685	9.07404
	36	1.37203	0.846252	22.4376	6.03027	27.2468	5.74036	16.8982	13.8255	17.8848	32.9701	39.3736	53.7962	49.1068	58.937	40.5697	34.7873	10.8324	11.4992
	37	0.837772	1.06098	30.2803	8.46088	33.5981	7.68795	20.3854	12.4411	17.5933	32.5781	37.1696	52.6629	46.5068	57.9802	39.708	32.7415	10.0446	12.5126
	38	-1.94018	-1.52777	12.6444	47.618	39.2433	4.44778	5.18659	19.4447	19.4358	32.7206	34.3378	62.967	84.145	76.6978	71.9196	33.2159	13.3473	12.7074
	39	-0.321917	-1.10383	9.51056	52.4804	29.674	3.4555	4.04178	18.7959	19.295	32.2144	32.7519	62.295	82.5178	75.758	73.0834	33.2217	14.9883	13.0735
	40	-0.0088173	-1.07793	15.4614	44.612	51.731	6.06893	5.96393	12.9179	16.2503	20.5348	20.6093	34.9119	50.8427	51.3168	63.9327	23.6034	8.99582	8.557
	41	-0.490555	-0.631275	13.7453	46.1049	45.5101	5.40249	5.46834	10.9736	15.8528	20.2455	20.338	32.5591	49.0152	50.8158	63.8675	22.3804	8.6324	8.93591
	42	0.233192	0.00022619	14.0408	20.1841	33.1335	4.2981	5.65903	18.4184	18.2593	30.115	34.6591	58.3132	55.7135	70.9392	54.2164	22.5495	14.6109	9.76212
	43	1.0423	0.00358609	16.6373	22.528	40.3926	5.25501	6.59399	17.6962	18.1538	30.6774	35.2312	59.9424	52.781	70.8873	55.6694	22.8446	12.7352	9.74188
	44	0.145963	0.125706	17.2591	29.0389	50.8907	6.25071	6.46869	21.162	16.5081	27.0348	31.0445	58.7451	57.5567	70.3674	74.4737	33.8827	4.7268	11.0069
	45	0.0395531	-0.0729046	13.9082	29.963	42.1761	5.18226	5.79058	20.1429	16.4129	26.6816	30.0477	52.6164	55.595	68.3808	74.179	32.8996	4.11788	10.6024
	46	-1.33661	-1.22241	11.4325	23.7841	45.0111	5.27747	5.24211	8.8647	18.0262	26.5247	29.8691	56.521	52.8145	66.1685	63.8959	10.2023	12.8592	10.2137
	47	-1.23794	-0.481419	10.8964	23.9427	44.0687	5.06765	5.25635	7.94842	18.591	25.3801	29.1624	56.0862	48.7767	66.8546	62.5793	9.78446	11.7533	10.0346
	48	0.886063	0.702117	15.3541	21.882	40.4169	5.47357	4.60115	14.8759	17.1557	28.0658	33.4185	55.6579	54.6242	66.4305	58.534	25.5296	12.444	9.83681
	49	0.712401	0.57018	17.9642	24.5061	48.0129	6.42021	5.15807	13.6609	16.6568	27.6412	33.2542	55.6809	49.248	66.1202	60.5327	25.5377	10.6749	9.39804
	50	-0.524146	0.222035	7.75013	39.3143	38.1544	3.79603	6.45696	15.9845	18.9079	28.5648	32.4411	62.3111	49.9236	75.6849	50.7866	5.03427	9.79932	8.63766
	51	-0.414313	0.127233	7.06319	44.0828	35.0606	3.53196	6.10685	16.8936	18.9773	28.9372	32.7935	62.1568	47.687	77.4776	50.3685	5.23679	8.5326	8.35693
	52	-0.441065	-0.310917	13.2966	29.3207	49.061	5.49914	5.46324	14.7032	15.6527	24.9305	26.7502	55.6405	52.0178	62.5947	69.0865	26.9371	5.95988	11.0721
	53	-0.325639	0.537773	13.9325	32.8591	50.0655	5.74621	5.60096	14.9303	15.9508	23.8125	25.2563	55.9002	53.1969	60.9079	71.1213	26.8956	5.93336	11.1792
	54	-1.47424	0.0424282	8.88387	39.1532	27.5918	3.55586	5.78021	19.1705	20.3081	30.7792	36.4718	60.8718	70.4955	64.5703	67.3988	32.9027	9.6845	16.6401
	55	-1.67582	-0.138796	6.79866	40.4531	21.2469	2.72417	4.55704	18.9176	20.3637	30.9855	36.571	54.3205	75.0007	66.7852	67.2601	32.5689	12.2035	16.2136
	56	-0.713757	-0.623627	9.88431	41.3507	28.5934	3.58239	4.03787	25.4541	18.3495	30.1829	40.3625	61.611	79.3996	82.0753	80.8229	35.6565	7.94287	11.6543
	57	-1.52233	-0.613875	14.3805	40.1946	44.1885	5.431	6.56643	23.7922	18.9557	29.8136	40.5473	66.5981	76.0186	80.9693	78.9563	33.5692	12.3925	11.8638
	58	0.366891	-0.178232	10.1482	46.6737	38.1613	4.25775	3.93135	11.8792	19.8559	25.0513	28.4276	53.7223	60.7436	66.4284	79.197	28.1381	10.7899	9.88649
	59	0.706585	-0.468047	9.32798	46.4042	35.523	4.07657	3.95796	11.1456	20.1859	24.5897	28.0972	52.926	62.878	66.444	77.1707	28.3719	11.291	10.8306
	60	0.225698	-0.605683	10.6593	25.3877	41.1657	5.41702	4.43589	10.5442	19.6104	25.5236	29.141	58.0311	64.4115	68.7408	75.2688	17.7319	11.4269	10.6616
	61	0.13633	0.433224	10.4202	24.1795	40.1062	5.13589	4.58308	8.68238	19.4706	24.6008	27.4991	55.8994	60.248	68.9892	73.6912	15.3928	10.983	10.6441
	62	0.530116	0.408053	14.3978	20.5775	44.0864	5.14468	6.36504	17.4688	15.9446	29.0468	31.2099	55.7743	46.7015	64.1854	64.1251	31.7036	4.56523	11.437
	63	0.921322	0.652085	12.44	20.649	37.7046	4.51312	5.54332	17.279	15.7816	28.3198	30.5121	56.045	45.9677	63.1597	64.1692	30.7878	3.05867	11.292
	64	-0.154494	0.205649	9.71239	23.3157	29.9526	3.74369	7.26441	8.296	18.9425	23.9275	34.5203	60.9009	53.9237	56.0976	60.6232	13.0602	16.7141	13.0436
	65	-0.508571	0.0531633	9.05334	26.5409	27.8757	3.58379	6.32709	8.85232	19.1904	24.1053	33.8489	60.3645	55.501	57.852	59.0487	14.2193	11.5643	12.2318
	66	-0.951719	-0.0333244	10.4632	29.6386	33.3655	4.06148	7.64001	11.6025	19.2666	27.0506	34.4445	62.0535	57.3198	58.7978	61.756	19.6943	18.8574	14.2929
	67	-0.787792	0.0753893	8.67562	30.3053	28.1336	3.3654	5.96398	10.7235	19.7643	27.4415	34.3901	60.3619	60.3584	59.2828	60.9075	19.2266	18.437	14.131
	68	-1.12816	-1.64393	11.0708	44.3607	38.3435	4.43016	4.12363	16.829	18.761	26.7228	34.7415	62.5457	74.3851	71.6044	74.3124	33.94	8.85346	10.9827
	69	-0.942939	-1.54492	12.9538	46.591	45.051	5.12422	4.91723	15.8514	18.7051	26.2043	34.7031	63.6317	72.4868	69.9789	73.9709	33.0965	11.7148	10.9235
	70	1.18312	0.530425	15.6958	30.2359	46.5776	6.18584	4.85088	16.1739	17.5499	28.4663	34.3632	60.7408	65.7309	70.0553	67.8074	26.1228	13.156	10.9991
	71	0.677789	0.178621	16.7283	30.7293	49.6496	6.62307	4.97434	13.3709	17.6049	26.9433	33.6184	59.2363	62.3072	70.4657	70.181	25.5342	11.7885	11.0404
	72	-1.24845	-0.411935	5.02728	11.4113	36.1245	3.23755	5.36215	6.40387	17.9191	23.9022	23.898	53.0734	40.9812	62.3711	50.3289	0.0142313	10.6829	9.85196
	73	-1.27232	-0.0719628	5.31621	7.54912	34.0785	3.34234	5.32747	6.47485	18.662	24.067	23.9619	55.0917	38.2948	64.0699	50.77	0.1318	7.90309	9.00574
	74	-0.784569	-0.172415	8.29372	34.3414	35.9182	3.97508	4.61615	12.769	19.5846	28.4611	33.8531	60.2335	46.2104	72.9562	54.8495	6.96121	13.0578	8.84741
	75	-0.749914	-0.302697	8.02077	36.7545	36.7824	4.04093	5.22618	12.5557	19.5203	28.0403	33.6178	61.9936	43.5332	72.8292	52.8103	6.56324	9.36825	9.14409
	76	-0.537969	-0.948317	10.6898	49.8464	37.7355	4.23806	4.40792	15.6039	19.3659	27.8931	30.3351	57.4569	71.5068	68.0373	75.2434	27.2773	8.17312	11.3916
	77	-0.339989	-1.08955	11.8873	50.8609	41.8667	4.81525	5.2276	12.9259	19.0628	27.2198	29.4124	56.2294	70.8575	68.0027	75.8801	27.8521	9.70371	12.4299
	78	-0.854672	-1.14363	13.7444	35.1688	50.4726	5.80473	6.57396	15.3437	16.9494	28.2306	32.242	64.1424	60.567	69.3403	68.8344	28.6091	5.81199	11.7087
	79	-0.303058	-0.489477	14.7237	33.3076	51.3353	6.08083	7.21511	15.132	16.9776	28.2206	31.3699	63.5701	59.8212	66.0061	68.6285	27.4622	7.35977	11.8859
	80	-2.64242	-1.57401	9.28821	30.5296	33.5162	4.32274	5.74961	19.4344	19.6586	29.6601	33.9398	62.4577	62.6434	66.8624	64.9278	21.1144	9.1262	11.8832
	81	-1.94673	-1.90539	7.055	33.4328	26.7956	3.43117	4.47285	19.202	19.9627	29.9123	34.1854	58.8574	67.491	68.7333	65.4615	20.8871	8.61832	11.4989
	82	-0.756839	-0.410147	9.31803	33.0359	37.6362	4.72876	5.16419	16.4933	20.0814	27.2104	34.7747	63.8562	71.7794	72.9296	70.6285	19.4861	14.7587	10.8132
	83	-0.430576	-0.170979	7.92928	36.5665	32.6319	4.09553	4.46023	17.71	20.3017	27.6708	35.2071	61.9398	74.5483	72.8266	70.9948	19.704	12.3981	10.6863
	84	0.066659	-0.0330751	17.0176	4.84314	16.7151	3.84961	7.3463	11.5949	16.856	31.3316	31.7884	43.4211	40.0167	57.684	39.9345	12.3894	9.04473	9.95867
	85	0.275371	0.176162	18.7161	5.85092	20.9805	4.29158	8.28963	9.33017	16.8802	32.2183	31.619	41.9393	34.836	54.6212	38.8776	12.1781	7.74017	9.45668
	86	-1.23308	-0.646196	20.8543	22.5599	37.7925	5.77318	13.6674	23.2248	20.8379	37.5311	36.2803	67.3063	75.0356	70.7569	63.8856	31.3361	18.4753	15.4388
	87	-1.16576	-0.119156	17.5604	28.308	35.0845	5.1121	11.8929	21.0891	20.6081	35.6255	36.269	66.6972	67.2722	69.1362	64.5178	30.2038	15.6939	16.2676
	88	-0.584371	-1.32477	10.7648	33.7313	32.2653	4.45212	6.45774	19.3436	21.4316	30.4917	33.1228	62.4394	80.9008	70.6545	67.848	25.6203	16.6039	12.7904
	89	-0.257017	-0.472385	11.7873	42.7598	37.2122	5.08765	6.90578	16.8721	21.0054	30.1858	33.7204	64.7205	77.3249	73.8932	69.0954	24.8015	15.82	13.094
	90	-0.56251	-0.569398	6.78454	30.3812	21.3666	2.62402	3.69281	7.54271	19.2162	23.9709	27.3982	53.1834	50.1175	58.1493	62.7611	12.6583	15.0957	11.3001
	91	-0.655666	-0.0905304	6.6978	31.6568	22.7517	2.76783	4.06411	6.26452	19.4632	23.6373	27.4039	53.0725	52.8516	58.6627	61.2138	13.6134	14.2101	11.9118
	92	-0.252433	0.00657596	15.6086	28.3523	48.0898	5.50514	9.91105	17.8221	17.0528	31.4726	33.9519	63.8196	60.4916	70.2183	65.0363	30.4334	6.4849	12.7907
	93	0.749549	0.174638	15.0118	30.5307	48.7886	5.56842	8.95245	16.901	16.6187	29.9514	33.0769	61.2716	58.2098	70.503	65.8586	29.5012	8.01061	11.5633
	94	-0.847596	-0.102299	14.6837	22.7139	33.7747	4.74063	8.64735	18.3781	20.1711	32.3032	32.9683	58.879	70.1361	66.6726	59.4818	25.3687	13.1444	13.0092
	95	-0.976021	0.470948	15.4241	29.5253	37.6752	5.17579	9.32214	16.1424	19.5982	31.0207	33.2217	59.1661	61.814	67.5879	62.6918	25.628	13.133	13.4157
	96	-0.144848	-0.0926253	8.42313	36.2753	31.0685	3.37278	3.90758	8.59896	19.4424	24.81	28.0428	55.1438	51.4176	57.842	65.942	18.2163	15.5011	12.0089
	97	-0.368067	0.0600627	8.35126	36.7899	30.8769	3.4124	4.18355	7.0516	19.7075	24.3714	27.8395	55.8455	52.2871	57.6428	64.3727	18.3582	16.4241	13.1021
	98	-1.1193	-1.39652	11.8128	46.2394	44.8087	5.34426	6.44371	17.0644	21.0196	29.3049	31.2653	67.528	80.2717	71.783	73.9426	20.2272	14.3669	12.9377
	99	0.284277	-0.950358	12.7348	48.442	45.8767	5.61987	7.0089	14.4595	21.2931	28.4653	31.5915	68.1897	72.2283	70.6226	76.1535	20.9004	14.5108	13.0969
	100	0.360581	0.567784	8.92802	21.5952	21.4867	3.2862	5.35645	19.464	17.6834	38.4096	32.0979	56.3692	58.105	65.9387	59.2627	32.0129	2.03557	14.2385
	101	0.579995	0.548288	12.2955	24.2126	26.4021	4.07107	7.594	20.002	19.0793	39.7539	32.7597	55.0897	57.8384	67.441	57.8502	32.2261	1.49238	14.3864
	102	0.370671	-0.170061	10.3379	42.6656	38.7121	4.2907	3.82038	9.03324	18.9163	22.3086	26.5014	51.876	55.0605	62.0395	72.2952	27.6394	11.5058	9.42359
	103	0.0400999	0.0903972	10.5925	42.1281	40.1002	4.51247	4.12376	8.26245	18.9146	21.8183	26.4852	51.9716	54.036	61.5025	68.3821	26.587	13.0126	10.0392
	104	-0.0367206	0.707398	10.8411	39.4768	39.4059	4.37332	5.55056	12.6507	19.4564	26.0648	35.2562	61.0885	64.6879	65.0102	69.6711	29.1903	16.7517	13.434
	105	-0.0913212	0.870008	11.7244	41.2488	44.782	4.83076	5.84164	13.1613	19.8276	26.6927	35.5581	61.5244	67.0935	64.2751	69.3165	29.3675	16.6379	13.3586
	106	-0.82863	0.140388	10.7427	32.797	35.6181	4.80334	3.45666	12.1037	20.5256	25.0258	28.1374	55.906	64.3487	65.1552	77.3715	25.9058	11.4728	10.5262
	107	-0.487885	-0.15611	9.87371	33.1712	34.2981	4.55654	3.69174	9.34173	20.6951	24.4062	27.4431	53.3459	66.1245	66.052	76.5857	25.612	12.3604	10.8943
	108	-0.243957	0.0274116	5.94642	24.0734	27.5203	3.32027	3.87447	7.66928	19.2692	24.2947	27.2791	53.4807	54.3647	62.9489	63.6585	6.84974	10.3441	9.75023
	109	0.193972	0.397268	6.28245	24.9423	29.4448	3.51649	4.41041	8.29453	20.9275	24.0561	27.7265	56.1624	51.7684	65.4616	61.3471	6.87477	9.47279	9.71117
	110	-0.0525778	0.336037	7.17037	30.4459	27.8474	3.58169	2.94461	8.88163	19.2634	22.7417	28.8731	54.4274	56.0094	59.9277	64.765	17.4653	10.1699	9.23281
	111	0.150583	0.431264	6.52764	33.4625	24.8719	3.21151	2.8396	8.57285	19.1606	22.8893	28.9403	55.9853	57.218	62.499	64.7641	17.4744	10.1974	9.84348
	112	0.95001	-0.0196261	11.5579	26.7597	36.2156	4.8947	5.06048	14.783	18.0867	28.4797	32.8102	58.9208	68.9315	70.0638	67.6512	22.9353	13.0671	12.0249
	113	1.1214	0.421248	12.6838	28.1354	39.2021	5.36056	5.44653	11.8734	18.6973	26.9749	32.1192	57.4854	67.1554	69.6449	71.1951	23.0968	11.8399	12.4437
	114	1.16154	0.714106	22.7789	12.6861	43.3013	6.63767	10.1071	15.8505	16.7731	28.7895	36.3965	60.0596	55.6878	63.6337	52.2202	28.4236	11.3419	9.98234
	115	0.723645	1.16136	25.7386	13.9194	47.0408	7.49302	10.5994	14.0696	17.0217	27.9336	35.6038	58.7365	55.5209	62.2654	52.5521	28.3881	11.4733	10.5909
	116	0.105825	-0.621799	11.5618	39.7959	42.0039	4.90728	5.15898	12.3856	17.6947	26.5995	30.7477	56.0363	57.9978	65.5873	72.5764	25.1982	5.98164	10.957
	117	-0.305158	-1.02188	11.8694	40.0304	43.605	5.03427	5.63408	12.516	18.1935	26.0146	29.6985	54.8627	59.6062	65.7334	74.3999	26.2597	6.65314	11.9146
	118	-1.10663	-0.807276	10.2439	41.0397	40.2533	4.48354	8.29313	20.786	20.1887	32.1093	31.1944	69.1083	79.5915	73.933	65.0699	16.2041	17.3897	14.4706
	119	-0.563039	-0.41684	10.511	48.565	42.6774	4.77919	8.86265	18.33	20.6757	31.3926	32.7842	68.4914	72.0496	75.5346	67.2005	16.0784	16.7729	16.1815

## Sheet: Supplementary Table S6
Supplementary Table S6
	Neuromorphometrics regions	LCOR T-value ABIDE1 (original results)	LCOR T-value ABIDE1 (without smoothing and GM regression)	5HT1a	5HT1b	5HT2a	5HT4	SERT	D1	D2	DAT	FDOPA	NMDA	mGluR5	GABAa	CB1	MU	NAT	VAChT
	1	-0.548804	-0.0935824	13.4438	46.3114	26.3843	14.1564	25.398	54.0691	47.5562	69.2172	60.407	65.6693	67.6616	59.0729	63.5432	74.7434	9.93457	50.5497
	2	-0.0838381	-0.49524	14.476	47.0647	29.1377	14.3419	24.5815	54.0065	48.0459	72.6781	61.4071	64.774	66.8374	57.7561	63.3728	74.6334	15.0931	52.5794
	3	0.899877	1.1967	20.9034	11.939	14.8256	5.70709	18.2611	18.2151	19.0942	37.4958	41.0692	58.5729	48.5069	53.9874	42.8467	49.2605	11.7498	21.0149
	4	0.780696	0.351989	23.6055	16.6323	20.9563	6.58357	21.2487	17.3266	19.5438	39.3361	41.0851	58.3137	49.5886	55.1183	43.139	50.6715	11.9112	21.5316
	5	-0.604043	-0.453018	0.176563	18.8644	3.99298	20.5601	18.1751	56.1301	58.6758	57.8502	47.0528	66.8428	54.9942	29.2702	50.2164	45.0058	3.37848	58.5629
	6	-0.662784	-0.469374	0.221845	19.4592	4.99608	22.1626	20.2519	55.457	59.4555	58.4968	49.8059	69.3661	55.6469	29.8149	50.2472	43.3884	4.92593	58.5073
	7	0.204203	0.219136	0.727045	2.50119	3.07432	0.468914	0.971255	1.58147	13.871	26.3485	27.598	55.7866	5.53597	47.8445	42.6824	20.6933	6.10759	11.0623
	8	0.170448	0.192883	0.762167	2.92669	3.24955	0.488528	0.932509	1.73309	13.8954	26.016	27.3741	55.6246	4.72929	48.513	43.4262	20.5989	5.24531	11.2578
	9	0.587144	0.440055	35.1328	7.78882	18.5422	6.99103	9.90035	12.4552	18.088	35.2763	34.0037	68.5149	45.3167	52.7796	40.0089	12.536	7.30601	17.3419
	10	1.32588	0.924078	35.8887	9.88688	22.2473	7.86407	11.4023	12.233	18.4948	36.8058	34.7349	70.5669	48.2791	55.0855	39.9024	13.7362	6.91032	17.7223
	11	-0.0321405	-0.0115116	0.518233	32.686	9.73043	22.1933	36.2003	37.5463	37.9031	66.4146	58.1472	67.0705	31.1331	30.9127	65.4122	21.6342	15.0281	27.9391
	12	0.174491	0.227143	0.525826	34.3188	11.5078	22.8678	38.08	34.5688	37.6532	71.6399	58.7057	68.286	24.985	32.8509	67.0152	21.4534	12.0339	19.7914
	13	-0.0432324	-0.0272004	4.35702	33.0585	15.6223	28.3857	35.7731	71.313	69.8187	71.8921	76.2893	74.332	65.7514	40.0717	79.258	46.1987	14.0291	71.2239
	14	0.31108	0.217213	5.24639	35.5791	19.2261	28.7839	36.6667	69.0702	69.2236	67.381	76.6691	75.7134	62.322	40.9884	80.1493	45.1951	12.4046	70.9674
	15	-1.01937	-0.570993	3.64169	10.9423	15.0473	5.27642	32.6434	13.2156	22.8616	36.7841	32.172	75.2787	32.324	33.3732	34.8333	50.3042	40.4385	22.1696
	16	-1.19061	-0.759847	3.28378	11.5043	15.3976	5.28047	32.4405	12.2344	22.4808	38.9182	32.7676	72.5824	34.0152	32.1405	34.4655	48.0442	37.0858	22.1471
	17	-0.538749	0.226807	1.03415	0.326612	1.11595	0.10408	1.25872	2.16527	14.4458	27.6073	33.36	52.4043	6.40356	48.5555	40.601	20.5081	9.53558	20.4022
	18	0.130831	0.448374	0.622134	0.0967055	0.737313	0.0936696	0.588143	0.822616	14.7213	26.8099	34.0784	52.7654	4.50493	49.5785	44.1036	23.8438	8.35263	20.6962
	19	0.0779256	0.555344	0.973029	0.0670749	1.13875	0.0960216	1.6685	0.667216	13.2452	28.1635	37.2757	54.3857	4.204	46.6681	38.4851	35.3236	10.5939	23.6072
	20	0.497407	0.424332	3.1869	28.3486	4.0052	1.3153	3.58515	23.907	20.1091	50.7552	39.6494	48.3625	34.8872	51.9361	49.183	37.0183	12.5178	24.5081
	21	-0.200155	-0.123448	1.9289	21.0594	1.14424	0.969524	3.48143	22.7732	20.6022	49.0566	40.0653	40.5661	35.105	48.8612	47.9823	34.865	12.5308	26.4675
	22	-0.885016	-0.126936	9.20487	34.3007	22.9876	3.13698	5.11056	21.1191	19.191	31.5396	40.3616	60.2978	76.8905	71.2283	69.7606	39.7567	7.96965	13.054
	23	-0.776821	-0.296276	10.0854	36.3688	27.5943	3.57348	5.24323	21.2281	19.1915	31.3811	41.0404	59.6052	78.2344	75.0013	71.0867	38.985	12.0694	13.0607
	24	-1.9242	-0.819737	18.1695	36.6845	35.9956	5.10166	10.0319	22.1022	20.5148	37.8899	38.7891	66.1264	79.2283	75.3484	69.7446	35.9405	13.6263	14.3133
	25	-0.591224	-0.265639	17.6863	39.2346	35.423	5.13408	10.0307	21.2421	20.2397	35.9357	37.9964	66.2417	72.1676	73.1593	72.0971	35.7766	14.8445	14.5747
	26	-0.00490013	0.332303	14.832	32.4087	54.0202	5.81477	5.80692	18.1077	17.2035	25.9267	30.0859	59.1277	52.7961	66.5792	69.8338	31.4139	8.83625	11.6794
	27	0.467672	0.393996	11.0113	37.2448	36.8477	4.26168	4.0674	18.0782	17.5923	25.2659	29.9075	60.1497	53.4184	67.023	72.7815	32.0096	8.30198	11.9732
	28	0.0734353	0.13163	9.64437	33.5645	34.8005	4.59086	3.3688	12.8937	20.3105	25.3329	29.5271	58.6704	68.7996	69.7361	77.7347	24.0128	13.9936	10.3603
	29	-0.0701	-0.0928394	9.95034	33.834	36.8272	4.87986	3.78393	10.853	20.5649	24.0604	28.3235	57.4006	66.5085	69.8812	76.4683	22.5743	12.8259	10.3833
	30	-0.0570507	0.0251445	5.3437	62.1895	49.858	4.02159	8.82421	17.8327	19.8529	29.1324	33.0212	67.4855	58.5418	88.6246	49.8464	0.783301	14.1571	10.0246
	31	-0.188739	-0.0641514	5.487	60.5199	51.0988	4.09378	9.10106	17.9068	19.8546	29.4185	32.5778	66.2668	58.2402	88.088	47.0525	0.687483	11.6536	10.0969
	32	-0.541934	-0.0194014	11.0273	35.4575	30.945	4.13752	5.63167	18.4596	20.1225	31.6615	33.7432	62.1815	85.3048	73.0672	69.6886	27.8329	15.2495	13.8494
	33	-0.724789	-0.129965	10.9229	40.5178	31.6811	4.187	5.96351	16.4135	19.9464	30.9024	33.7903	63.8399	83.7538	75.1573	70.6069	28.4387	16.1606	14.2077
	34	0.534887	0.198894	6.71527	39.3368	36.302	3.7991	6.48029	14.4786	20.6234	26.7865	32.7457	63.2313	64.0957	77.5173	59.0651	4.59353	13.5106	9.93606
	35	0.302045	0.170636	6.14619	34.7907	36.3485	3.68148	6.75441	14.4585	21.3866	27.0536	32.5794	61.5655	63.4931	75.1148	57.6904	3.97544	11.2685	9.07404
	36	1.37203	1.13045	22.4376	6.03027	27.2468	5.74036	16.8982	13.8255	17.8848	32.9701	39.3736	53.7962	49.1068	58.937	40.5697	34.7873	10.8324	11.4992
	37	0.837772	0.686077	30.2803	8.46088	33.5981	7.68795	20.3854	12.4411	17.5933	32.5781	37.1696	52.6629	46.5068	57.9802	39.708	32.7415	10.0446	12.5126
	38	-1.94018	-0.894931	12.6444	47.618	39.2433	4.44778	5.18659	19.4447	19.4358	32.7206	34.3378	62.967	84.145	76.6978	71.9196	33.2159	13.3473	12.7074
	39	-0.321917	-0.260717	9.51056	52.4804	29.674	3.4555	4.04178	18.7959	19.295	32.2144	32.7519	62.295	82.5178	75.758	73.0834	33.2217	14.9883	13.0735
	40	-0.0088173	0.141272	15.4614	44.612	51.731	6.06893	5.96393	12.9179	16.2503	20.5348	20.6093	34.9119	50.8427	51.3168	63.9327	23.6034	8.99582	8.557
	41	-0.490555	-0.395448	13.7453	46.1049	45.5101	5.40249	5.46834	10.9736	15.8528	20.2455	20.338	32.5591	49.0152	50.8158	63.8675	22.3804	8.6324	8.93591
	42	0.233192	0.286504	14.0408	20.1841	33.1335	4.2981	5.65903	18.4184	18.2593	30.115	34.6591	58.3132	55.7135	70.9392	54.2164	22.5495	14.6109	9.76212
	43	1.0423	0.742831	16.6373	22.528	40.3926	5.25501	6.59399	17.6962	18.1538	30.6774	35.2312	59.9424	52.781	70.8873	55.6694	22.8446	12.7352	9.74188
	44	0.145963	-0.101537	17.2591	29.0389	50.8907	6.25071	6.46869	21.162	16.5081	27.0348	31.0445	58.7451	57.5567	70.3674	74.4737	33.8827	4.7268	11.0069
	45	0.0395531	0.0960943	13.9082	29.963	42.1761	5.18226	5.79058	20.1429	16.4129	26.6816	30.0477	52.6164	55.595	68.3808	74.179	32.8996	4.11788	10.6024
	46	-1.33661	-1.1578	11.4325	23.7841	45.0111	5.27747	5.24211	8.8647	18.0262	26.5247	29.8691	56.521	52.8145	66.1685	63.8959	10.2023	12.8592	10.2137
	47	-1.23794	-0.809598	10.8964	23.9427	44.0687	5.06765	5.25635	7.94842	18.591	25.3801	29.1624	56.0862	48.7767	66.8546	62.5793	9.78446	11.7533	10.0346
	48	0.886063	0.605174	15.3541	21.882	40.4169	5.47357	4.60115	14.8759	17.1557	28.0658	33.4185	55.6579	54.6242	66.4305	58.534	25.5296	12.444	9.83681
	49	0.712401	0.494844	17.9642	24.5061	48.0129	6.42021	5.15807	13.6609	16.6568	27.6412	33.2542	55.6809	49.248	66.1202	60.5327	25.5377	10.6749	9.39804
	50	-0.524146	-0.351292	7.75013	39.3143	38.1544	3.79603	6.45696	15.9845	18.9079	28.5648	32.4411	62.3111	49.9236	75.6849	50.7866	5.03427	9.79932	8.63766
	51	-0.414313	-0.317973	7.06319	44.0828	35.0606	3.53196	6.10685	16.8936	18.9773	28.9372	32.7935	62.1568	47.687	77.4776	50.3685	5.23679	8.5326	8.35693
	52	-0.441065	-0.282224	13.2966	29.3207	49.061	5.49914	5.46324	14.7032	15.6527	24.9305	26.7502	55.6405	52.0178	62.5947	69.0865	26.9371	5.95988	11.0721
	53	-0.325639	-0.169757	13.9325	32.8591	50.0655	5.74621	5.60096	14.9303	15.9508	23.8125	25.2563	55.9002	53.1969	60.9079	71.1213	26.8956	5.93336	11.1792
	54	-1.47424	-0.793496	8.88387	39.1532	27.5918	3.55586	5.78021	19.1705	20.3081	30.7792	36.4718	60.8718	70.4955	64.5703	67.3988	32.9027	9.6845	16.6401
	55	-1.67582	-1.20504	6.79866	40.4531	21.2469	2.72417	4.55704	18.9176	20.3637	30.9855	36.571	54.3205	75.0007	66.7852	67.2601	32.5689	12.2035	16.2136
	56	-0.713757	-0.47765	9.88431	41.3507	28.5934	3.58239	4.03787	25.4541	18.3495	30.1829	40.3625	61.611	79.3996	82.0753	80.8229	35.6565	7.94287	11.6543
	57	-1.52233	-1.05143	14.3805	40.1946	44.1885	5.431	6.56643	23.7922	18.9557	29.8136	40.5473	66.5981	76.0186	80.9693	78.9563	33.5692	12.3925	11.8638
	58	0.366891	0.34846	10.1482	46.6737	38.1613	4.25775	3.93135	11.8792	19.8559	25.0513	28.4276	53.7223	60.7436	66.4284	79.197	28.1381	10.7899	9.88649
	59	0.706585	0.451182	9.32798	46.4042	35.523	4.07657	3.95796	11.1456	20.1859	24.5897	28.0972	52.926	62.878	66.444	77.1707	28.3719	11.291	10.8306
	60	0.225698	-0.00255658	10.6593	25.3877	41.1657	5.41702	4.43589	10.5442	19.6104	25.5236	29.141	58.0311	64.4115	68.7408	75.2688	17.7319	11.4269	10.6616
	61	0.13633	-0.109507	10.4202	24.1795	40.1062	5.13589	4.58308	8.68238	19.4706	24.6008	27.4991	55.8994	60.248	68.9892	73.6912	15.3928	10.983	10.6441
	62	0.530116	0.220746	14.3978	20.5775	44.0864	5.14468	6.36504	17.4688	15.9446	29.0468	31.2099	55.7743	46.7015	64.1854	64.1251	31.7036	4.56523	11.437
	63	0.921322	0.513597	12.44	20.649	37.7046	4.51312	5.54332	17.279	15.7816	28.3198	30.5121	56.045	45.9677	63.1597	64.1692	30.7878	3.05867	11.292
	64	-0.154494	-0.0399352	9.71239	23.3157	29.9526	3.74369	7.26441	8.296	18.9425	23.9275	34.5203	60.9009	53.9237	56.0976	60.6232	13.0602	16.7141	13.0436
	65	-0.508571	-0.634406	9.05334	26.5409	27.8757	3.58379	6.32709	8.85232	19.1904	24.1053	33.8489	60.3645	55.501	57.852	59.0487	14.2193	11.5643	12.2318
	66	-0.951719	-0.721828	10.4632	29.6386	33.3655	4.06148	7.64001	11.6025	19.2666	27.0506	34.4445	62.0535	57.3198	58.7978	61.756	19.6943	18.8574	14.2929
	67	-0.787792	-0.625573	8.67562	30.3053	28.1336	3.3654	5.96398	10.7235	19.7643	27.4415	34.3901	60.3619	60.3584	59.2828	60.9075	19.2266	18.437	14.131
	68	-1.12816	-0.423788	11.0708	44.3607	38.3435	4.43016	4.12363	16.829	18.761	26.7228	34.7415	62.5457	74.3851	71.6044	74.3124	33.94	8.85346	10.9827
	69	-0.942939	-0.520546	12.9538	46.591	45.051	5.12422	4.91723	15.8514	18.7051	26.2043	34.7031	63.6317	72.4868	69.9789	73.9709	33.0965	11.7148	10.9235
	70	1.18312	0.405549	15.6958	30.2359	46.5776	6.18584	4.85088	16.1739	17.5499	28.4663	34.3632	60.7408	65.7309	70.0553	67.8074	26.1228	13.156	10.9991
	71	0.677789	0.208989	16.7283	30.7293	49.6496	6.62307	4.97434	13.3709	17.6049	26.9433	33.6184	59.2363	62.3072	70.4657	70.181	25.5342	11.7885	11.0404
	72	-1.24845	-1.14248	5.02728	11.4113	36.1245	3.23755	5.36215	6.40387	17.9191	23.9022	23.898	53.0734	40.9812	62.3711	50.3289	0.0142313	10.6829	9.85196
	73	-1.27232	-0.957243	5.31621	7.54912	34.0785	3.34234	5.32747	6.47485	18.662	24.067	23.9619	55.0917	38.2948	64.0699	50.77	0.1318	7.90309	9.00574
	74	-0.784569	-0.48827	8.29372	34.3414	35.9182	3.97508	4.61615	12.769	19.5846	28.4611	33.8531	60.2335	46.2104	72.9562	54.8495	6.96121	13.0578	8.84741
	75	-0.749914	-0.385021	8.02077	36.7545	36.7824	4.04093	5.22618	12.5557	19.5203	28.0403	33.6178	61.9936	43.5332	72.8292	52.8103	6.56324	9.36825	9.14409
	76	-0.537969	-0.230138	10.6898	49.8464	37.7355	4.23806	4.40792	15.6039	19.3659	27.8931	30.3351	57.4569	71.5068	68.0373	75.2434	27.2773	8.17312	11.3916
	77	-0.339989	-0.148232	11.8873	50.8609	41.8667	4.81525	5.2276	12.9259	19.0628	27.2198	29.4124	56.2294	70.8575	68.0027	75.8801	27.8521	9.70371	12.4299
	78	-0.854672	-0.742399	13.7444	35.1688	50.4726	5.80473	6.57396	15.3437	16.9494	28.2306	32.242	64.1424	60.567	69.3403	68.8344	28.6091	5.81199	11.7087
	79	-0.303058	-0.46518	14.7237	33.3076	51.3353	6.08083	7.21511	15.132	16.9776	28.2206	31.3699	63.5701	59.8212	66.0061	68.6285	27.4622	7.35977	11.8859
	80	-2.64242	-1.5848	9.28821	30.5296	33.5162	4.32274	5.74961	19.4344	19.6586	29.6601	33.9398	62.4577	62.6434	66.8624	64.9278	21.1144	9.1262	11.8832
	81	-1.94673	-1.23271	7.055	33.4328	26.7956	3.43117	4.47285	19.202	19.9627	29.9123	34.1854	58.8574	67.491	68.7333	65.4615	20.8871	8.61832	11.4989
	82	-0.756839	-0.5142	9.31803	33.0359	37.6362	4.72876	5.16419	16.4933	20.0814	27.2104	34.7747	63.8562	71.7794	72.9296	70.6285	19.4861	14.7587	10.8132
	83	-0.430576	-0.228702	7.92928	36.5665	32.6319	4.09553	4.46023	17.71	20.3017	27.6708	35.2071	61.9398	74.5483	72.8266	70.9948	19.704	12.3981	10.6863
	84	0.066659	0.0490828	17.0176	4.84314	16.7151	3.84961	7.3463	11.5949	16.856	31.3316	31.7884	43.4211	40.0167	57.684	39.9345	12.3894	9.04473	9.95867
	85	0.275371	0.223091	18.7161	5.85092	20.9805	4.29158	8.28963	9.33017	16.8802	32.2183	31.619	41.9393	34.836	54.6212	38.8776	12.1781	7.74017	9.45668
	86	-1.23308	-0.637524	20.8543	22.5599	37.7925	5.77318	13.6674	23.2248	20.8379	37.5311	36.2803	67.3063	75.0356	70.7569	63.8856	31.3361	18.4753	15.4388
	87	-1.16576	-0.526999	17.5604	28.308	35.0845	5.1121	11.8929	21.0891	20.6081	35.6255	36.269	66.6972	67.2722	69.1362	64.5178	30.2038	15.6939	16.2676
	88	-0.584371	-0.128985	10.7648	33.7313	32.2653	4.45212	6.45774	19.3436	21.4316	30.4917	33.1228	62.4394	80.9008	70.6545	67.848	25.6203	16.6039	12.7904
	89	-0.257017	-0.401479	11.7873	42.7598	37.2122	5.08765	6.90578	16.8721	21.0054	30.1858	33.7204	64.7205	77.3249	73.8932	69.0954	24.8015	15.82	13.094
	90	-0.56251	-0.228632	6.78454	30.3812	21.3666	2.62402	3.69281	7.54271	19.2162	23.9709	27.3982	53.1834	50.1175	58.1493	62.7611	12.6583	15.0957	11.3001
	91	-0.655666	-0.334699	6.6978	31.6568	22.7517	2.76783	4.06411	6.26452	19.4632	23.6373	27.4039	53.0725	52.8516	58.6627	61.2138	13.6134	14.2101	11.9118
	92	-0.252433	-0.25269	15.6086	28.3523	48.0898	5.50514	9.91105	17.8221	17.0528	31.4726	33.9519	63.8196	60.4916	70.2183	65.0363	30.4334	6.4849	12.7907
	93	0.749549	0.0507088	15.0118	30.5307	48.7886	5.56842	8.95245	16.901	16.6187	29.9514	33.0769	61.2716	58.2098	70.503	65.8586	29.5012	8.01061	11.5633
	94	-0.847596	-0.780695	14.6837	22.7139	33.7747	4.74063	8.64735	18.3781	20.1711	32.3032	32.9683	58.879	70.1361	66.6726	59.4818	25.3687	13.1444	13.0092
	95	-0.976021	-0.918502	15.4241	29.5253	37.6752	5.17579	9.32214	16.1424	19.5982	31.0207	33.2217	59.1661	61.814	67.5879	62.6918	25.628	13.133	13.4157
	96	-0.144848	-0.0488929	8.42313	36.2753	31.0685	3.37278	3.90758	8.59896	19.4424	24.81	28.0428	55.1438	51.4176	57.842	65.942	18.2163	15.5011	12.0089
	97	-0.368067	-0.15251	8.35126	36.7899	30.8769	3.4124	4.18355	7.0516	19.7075	24.3714	27.8395	55.8455	52.2871	57.6428	64.3727	18.3582	16.4241	13.1021
	98	-1.1193	-0.691482	11.8128	46.2394	44.8087	5.34426	6.44371	17.0644	21.0196	29.3049	31.2653	67.528	80.2717	71.783	73.9426	20.2272	14.3669	12.9377
	99	0.284277	-0.0716977	12.7348	48.442	45.8767	5.61987	7.0089	14.4595	21.2931	28.4653	31.5915	68.1897	72.2283	70.6226	76.1535	20.9004	14.5108	13.0969
	100	0.360581	0.0744602	8.92802	21.5952	21.4867	3.2862	5.35645	19.464	17.6834	38.4096	32.0979	56.3692	58.105	65.9387	59.2627	32.0129	2.03557	14.2385
	101	0.579995	0.490964	12.2955	24.2126	26.4021	4.07107	7.594	20.002	19.0793	39.7539	32.7597	55.0897	57.8384	67.441	57.8502	32.2261	1.49238	14.3864
	102	0.370671	0.303402	10.3379	42.6656	38.7121	4.2907	3.82038	9.03324	18.9163	22.3086	26.5014	51.876	55.0605	62.0395	72.2952	27.6394	11.5058	9.42359
	103	0.0400999	0.0570276	10.5925	42.1281	40.1002	4.51247	4.12376	8.26245	18.9146	21.8183	26.4852	51.9716	54.036	61.5025	68.3821	26.587	13.0126	10.0392
	104	-0.0367206	-0.0311663	10.8411	39.4768	39.4059	4.37332	5.55056	12.6507	19.4564	26.0648	35.2562	61.0885	64.6879	65.0102	69.6711	29.1903	16.7517	13.434
	105	-0.0913212	-0.234685	11.7244	41.2488	44.782	4.83076	5.84164	13.1613	19.8276	26.6927	35.5581	61.5244	67.0935	64.2751	69.3165	29.3675	16.6379	13.3586
	106	-0.82863	-0.316656	10.7427	32.797	35.6181	4.80334	3.45666	12.1037	20.5256	25.0258	28.1374	55.906	64.3487	65.1552	77.3715	25.9058	11.4728	10.5262
	107	-0.487885	-0.28867	9.87371	33.1712	34.2981	4.55654	3.69174	9.34173	20.6951	24.4062	27.4431	53.3459	66.1245	66.052	76.5857	25.612	12.3604	10.8943
	108	-0.243957	-0.239934	5.94642	24.0734	27.5203	3.32027	3.87447	7.66928	19.2692	24.2947	27.2791	53.4807	54.3647	62.9489	63.6585	6.84974	10.3441	9.75023
	109	0.193972	0.177933	6.28245	24.9423	29.4448	3.51649	4.41041	8.29453	20.9275	24.0561	27.7265	56.1624	51.7684	65.4616	61.3471	6.87477	9.47279	9.71117
	110	-0.0525778	-0.142288	7.17037	30.4459	27.8474	3.58169	2.94461	8.88163	19.2634	22.7417	28.8731	54.4274	56.0094	59.9277	64.765	17.4653	10.1699	9.23281
	111	0.150583	0.096952	6.52764	33.4625	24.8719	3.21151	2.8396	8.57285	19.1606	22.8893	28.9403	55.9853	57.218	62.499	64.7641	17.4744	10.1974	9.84348
	112	0.95001	0.438236	11.5579	26.7597	36.2156	4.8947	5.06048	14.783	18.0867	28.4797	32.8102	58.9208	68.9315	70.0638	67.6512	22.9353	13.0671	12.0249
	113	1.1214	0.70543	12.6838	28.1354	39.2021	5.36056	5.44653	11.8734	18.6973	26.9749	32.1192	57.4854	67.1554	69.6449	71.1951	23.0968	11.8399	12.4437
	114	1.16154	0.67891	22.7789	12.6861	43.3013	6.63767	10.1071	15.8505	16.7731	28.7895	36.3965	60.0596	55.6878	63.6337	52.2202	28.4236	11.3419	9.98234
	115	0.723645	0.217586	25.7386	13.9194	47.0408	7.49302	10.5994	14.0696	17.0217	27.9336	35.6038	58.7365	55.5209	62.2654	52.5521	28.3881	11.4733	10.5909
	116	0.105825	-0.150568	11.5618	39.7959	42.0039	4.90728	5.15898	12.3856	17.6947	26.5995	30.7477	56.0363	57.9978	65.5873	72.5764	25.1982	5.98164	10.957
	117	-0.305158	-0.54406	11.8694	40.0304	43.605	5.03427	5.63408	12.516	18.1935	26.0146	29.6985	54.8627	59.6062	65.7334	74.3999	26.2597	6.65314	11.9146
	118	-1.10663	-0.53612	10.2439	41.0397	40.2533	4.48354	8.29313	20.786	20.1887	32.1093	31.1944	69.1083	79.5915	73.933	65.0699	16.2041	17.3897	14.4706
	119	-0.563039	-0.348243	10.511	48.565	42.6774	4.77919	8.86265	18.33	20.6757	31.3926	32.7842	68.4914	72.0496	75.5346	67.2005	16.0784	16.7729	16.1815

## Sheet: Supplementary Table S7
Supplementary Table S7
	Neuromorphometrics regions	LCOR T-value ABIDE2 (original results)	LCOR T-value ABIDE2 (without smoothing and GM regression)	5HT1a	5HT1b	5HT2a	5HT4	SERT	D1	D2	DAT	FDOPA	NMDA	mGluR5	GABAa	CB1	MU	NAT	VAChT
	1	-1.1811	-0.545966	13.4438	46.3114	26.3843	14.1564	25.398	54.0691	47.5562	69.2172	60.407	65.6693	67.6616	59.0729	63.5432	74.7434	9.93457	50.5497
	2	-1.2035	-0.535062	14.476	47.0647	29.1377	14.3419	24.5815	54.0065	48.0459	72.6781	61.4071	64.774	66.8374	57.7561	63.3728	74.6334	15.0931	52.5794
	3	-0.43165	-0.0270738	20.9034	11.939	14.8256	5.70709	18.2611	18.2151	19.0942	37.4958	41.0692	58.5729	48.5069	53.9874	42.8467	49.2605	11.7498	21.0149
	4	0.651513	0.578895	23.6055	16.6323	20.9563	6.58357	21.2487	17.3266	19.5438	39.3361	41.0851	58.3137	49.5886	55.1183	43.139	50.6715	11.9112	21.5316
	5	-0.0833101	0.226233	0.176563	18.8644	3.99298	20.5601	18.1751	56.1301	58.6758	57.8502	47.0528	66.8428	54.9942	29.2702	50.2164	45.0058	3.37848	58.5629
	6	-0.446903	-0.0315162	0.221845	19.4592	4.99608	22.1626	20.2519	55.457	59.4555	58.4968	49.8059	69.3661	55.6469	29.8149	50.2472	43.3884	4.92593	58.5073
	7	0.463366	0.397245	0.727045	2.50119	3.07432	0.468914	0.971255	1.58147	13.871	26.3485	27.598	55.7866	5.53597	47.8445	42.6824	20.6933	6.10759	11.0623
	8	0.474137	0.382397	0.762167	2.92669	3.24955	0.488528	0.932509	1.73309	13.8954	26.016	27.3741	55.6246	4.72929	48.513	43.4262	20.5989	5.24531	11.2578
	9	-1.055	-0.337464	35.1328	7.78882	18.5422	6.99103	9.90035	12.4552	18.088	35.2763	34.0037	68.5149	45.3167	52.7796	40.0089	12.536	7.30601	17.3419
	10	-0.508725	-0.211946	35.8887	9.88688	22.2473	7.86407	11.4023	12.233	18.4948	36.8058	34.7349	70.5669	48.2791	55.0855	39.9024	13.7362	6.91032	17.7223
	11	-0.177156	-0.066386	0.518233	32.686	9.73043	22.1933	36.2003	37.5463	37.9031	66.4146	58.1472	67.0705	31.1331	30.9127	65.4122	21.6342	15.0281	27.9391
	12	0.129306	0.205255	0.525826	34.3188	11.5078	22.8678	38.08	34.5688	37.6532	71.6399	58.7057	68.286	24.985	32.8509	67.0152	21.4534	12.0339	19.7914
	13	-0.622389	-0.155845	4.35702	33.0585	15.6223	28.3857	35.7731	71.313	69.8187	71.8921	76.2893	74.332	65.7514	40.0717	79.258	46.1987	14.0291	71.2239
	14	-0.178962	0.229757	5.24639	35.5791	19.2261	28.7839	36.6667	69.0702	69.2236	67.381	76.6691	75.7134	62.322	40.9884	80.1493	45.1951	12.4046	70.9674
	15	-0.392877	-0.0537004	3.64169	10.9423	15.0473	5.27642	32.6434	13.2156	22.8616	36.7841	32.172	75.2787	32.324	33.3732	34.8333	50.3042	40.4385	22.1696
	16	-0.50154	-0.334067	3.28378	11.5043	15.3976	5.28047	32.4405	12.2344	22.4808	38.9182	32.7676	72.5824	34.0152	32.1405	34.4655	48.0442	37.0858	22.1471
	17	-0.273154	-0.0567425	1.03415	0.326612	1.11595	0.10408	1.25872	2.16527	14.4458	27.6073	33.36	52.4043	6.40356	48.5555	40.601	20.5081	9.53558	20.4022
	18	0.433761	0.33697	0.622134	0.0967055	0.737313	0.0936696	0.588143	0.822616	14.7213	26.8099	34.0784	52.7654	4.50493	49.5785	44.1036	23.8438	8.35263	20.6962
	19	-0.106573	0.178874	0.973029	0.0670749	1.13875	0.0960216	1.6685	0.667216	13.2452	28.1635	37.2757	54.3857	4.204	46.6681	38.4851	35.3236	10.5939	23.6072
	20	-0.575884	-0.633699	3.1869	28.3486	4.0052	1.3153	3.58515	23.907	20.1091	50.7552	39.6494	48.3625	34.8872	51.9361	49.183	37.0183	12.5178	24.5081
	21	-0.320797	-0.179806	1.9289	21.0594	1.14424	0.969524	3.48143	22.7732	20.6022	49.0566	40.0653	40.5661	35.105	48.8612	47.9823	34.865	12.5308	26.4675
	22	-1.45355	-0.570958	9.20487	34.3007	22.9876	3.13698	5.11056	21.1191	19.191	31.5396	40.3616	60.2978	76.8905	71.2283	69.7606	39.7567	7.96965	13.054
	23	-0.870427	-0.377769	10.0854	36.3688	27.5943	3.57348	5.24323	21.2281	19.1915	31.3811	41.0404	59.6052	78.2344	75.0013	71.0867	38.985	12.0694	13.0607
	24	-2.14996	-1.27414	18.1695	36.6845	35.9956	5.10166	10.0319	22.1022	20.5148	37.8899	38.7891	66.1264	79.2283	75.3484	69.7446	35.9405	13.6263	14.3133
	25	-1.14246	-0.598167	17.6863	39.2346	35.423	5.13408	10.0307	21.2421	20.2397	35.9357	37.9964	66.2417	72.1676	73.1593	72.0971	35.7766	14.8445	14.5747
	26	-0.144859	-0.0978953	14.832	32.4087	54.0202	5.81477	5.80692	18.1077	17.2035	25.9267	30.0859	59.1277	52.7961	66.5792	69.8338	31.4139	8.83625	11.6794
	27	0.222664	0.263265	11.0113	37.2448	36.8477	4.26168	4.0674	18.0782	17.5923	25.2659	29.9075	60.1497	53.4184	67.023	72.7815	32.0096	8.30198	11.9732
	28	0.612139	0.325063	9.64437	33.5645	34.8005	4.59086	3.3688	12.8937	20.3105	25.3329	29.5271	58.6704	68.7996	69.7361	77.7347	24.0128	13.9936	10.3603
	29	-0.079348	-0.203731	9.95034	33.834	36.8272	4.87986	3.78393	10.853	20.5649	24.0604	28.3235	57.4006	66.5085	69.8812	76.4683	22.5743	12.8259	10.3833
	30	0.303679	0.194484	5.3437	62.1895	49.858	4.02159	8.82421	17.8327	19.8529	29.1324	33.0212	67.4855	58.5418	88.6246	49.8464	0.783301	14.1571	10.0246
	31	0.124212	0.062583	5.487	60.5199	51.0988	4.09378	9.10106	17.9068	19.8546	29.4185	32.5778	66.2668	58.2402	88.088	47.0525	0.687483	11.6536	10.0969
	32	-1.81429	-0.885	11.0273	35.4575	30.945	4.13752	5.63167	18.4596	20.1225	31.6615	33.7432	62.1815	85.3048	73.0672	69.6886	27.8329	15.2495	13.8494
	33	-1.00321	-0.523039	10.9229	40.5178	31.6811	4.187	5.96351	16.4135	19.9464	30.9024	33.7903	63.8399	83.7538	75.1573	70.6069	28.4387	16.1606	14.2077
	34	0.385171	0.327939	6.71527	39.3368	36.302	3.7991	6.48029	14.4786	20.6234	26.7865	32.7457	63.2313	64.0957	77.5173	59.0651	4.59353	13.5106	9.93606
	35	0.336015	0.262235	6.14619	34.7907	36.3485	3.68148	6.75441	14.4585	21.3866	27.0536	32.5794	61.5655	63.4931	75.1148	57.6904	3.97544	11.2685	9.07404
	36	0.846252	0.39747	22.4376	6.03027	27.2468	5.74036	16.8982	13.8255	17.8848	32.9701	39.3736	53.7962	49.1068	58.937	40.5697	34.7873	10.8324	11.4992
	37	1.06098	0.749756	30.2803	8.46088	33.5981	7.68795	20.3854	12.4411	17.5933	32.5781	37.1696	52.6629	46.5068	57.9802	39.708	32.7415	10.0446	12.5126
	38	-1.52777	-0.736434	12.6444	47.618	39.2433	4.44778	5.18659	19.4447	19.4358	32.7206	34.3378	62.967	84.145	76.6978	71.9196	33.2159	13.3473	12.7074
	39	-1.10383	-0.462389	9.51056	52.4804	29.674	3.4555	4.04178	18.7959	19.295	32.2144	32.7519	62.295	82.5178	75.758	73.0834	33.2217	14.9883	13.0735
	40	-1.07793	-0.952795	15.4614	44.612	51.731	6.06893	5.96393	12.9179	16.2503	20.5348	20.6093	34.9119	50.8427	51.3168	63.9327	23.6034	8.99582	8.557
	41	-0.631275	-0.471684	13.7453	46.1049	45.5101	5.40249	5.46834	10.9736	15.8528	20.2455	20.338	32.5591	49.0152	50.8158	63.8675	22.3804	8.6324	8.93591
	42	0.00022619	0.0159222	14.0408	20.1841	33.1335	4.2981	5.65903	18.4184	18.2593	30.115	34.6591	58.3132	55.7135	70.9392	54.2164	22.5495	14.6109	9.76212
	43	0.00358609	-0.051311	16.6373	22.528	40.3926	5.25501	6.59399	17.6962	18.1538	30.6774	35.2312	59.9424	52.781	70.8873	55.6694	22.8446	12.7352	9.74188
	44	0.125706	0.0874474	17.2591	29.0389	50.8907	6.25071	6.46869	21.162	16.5081	27.0348	31.0445	58.7451	57.5567	70.3674	74.4737	33.8827	4.7268	11.0069
	45	-0.0729046	-0.556363	13.9082	29.963	42.1761	5.18226	5.79058	20.1429	16.4129	26.6816	30.0477	52.6164	55.595	68.3808	74.179	32.8996	4.11788	10.6024
	46	-1.22241	-0.882788	11.4325	23.7841	45.0111	5.27747	5.24211	8.8647	18.0262	26.5247	29.8691	56.521	52.8145	66.1685	63.8959	10.2023	12.8592	10.2137
	47	-0.481419	-0.402978	10.8964	23.9427	44.0687	5.06765	5.25635	7.94842	18.591	25.3801	29.1624	56.0862	48.7767	66.8546	62.5793	9.78446	11.7533	10.0346
	48	0.702117	0.323282	15.3541	21.882	40.4169	5.47357	4.60115	14.8759	17.1557	28.0658	33.4185	55.6579	54.6242	66.4305	58.534	25.5296	12.444	9.83681
	49	0.57018	0.277467	17.9642	24.5061	48.0129	6.42021	5.15807	13.6609	16.6568	27.6412	33.2542	55.6809	49.248	66.1202	60.5327	25.5377	10.6749	9.39804
	50	0.222035	0.0488387	7.75013	39.3143	38.1544	3.79603	6.45696	15.9845	18.9079	28.5648	32.4411	62.3111	49.9236	75.6849	50.7866	5.03427	9.79932	8.63766
	51	0.127233	0.0179455	7.06319	44.0828	35.0606	3.53196	6.10685	16.8936	18.9773	28.9372	32.7935	62.1568	47.687	77.4776	50.3685	5.23679	8.5326	8.35693
	52	-0.310917	-0.0403349	13.2966	29.3207	49.061	5.49914	5.46324	14.7032	15.6527	24.9305	26.7502	55.6405	52.0178	62.5947	69.0865	26.9371	5.95988	11.0721
	53	0.537773	0.807897	13.9325	32.8591	50.0655	5.74621	5.60096	14.9303	15.9508	23.8125	25.2563	55.9002	53.1969	60.9079	71.1213	26.8956	5.93336	11.1792
	54	0.0424282	-0.00757215	8.88387	39.1532	27.5918	3.55586	5.78021	19.1705	20.3081	30.7792	36.4718	60.8718	70.4955	64.5703	67.3988	32.9027	9.6845	16.6401
	55	-0.138796	-0.364907	6.79866	40.4531	21.2469	2.72417	4.55704	18.9176	20.3637	30.9855	36.571	54.3205	75.0007	66.7852	67.2601	32.5689	12.2035	16.2136
	56	-0.623627	-0.662232	9.88431	41.3507	28.5934	3.58239	4.03787	25.4541	18.3495	30.1829	40.3625	61.611	79.3996	82.0753	80.8229	35.6565	7.94287	11.6543
	57	-0.613875	-0.774331	14.3805	40.1946	44.1885	5.431	6.56643	23.7922	18.9557	29.8136	40.5473	66.5981	76.0186	80.9693	78.9563	33.5692	12.3925	11.8638
	58	-0.178232	0.0868036	10.1482	46.6737	38.1613	4.25775	3.93135	11.8792	19.8559	25.0513	28.4276	53.7223	60.7436	66.4284	79.197	28.1381	10.7899	9.88649
	59	-0.468047	-0.217641	9.32798	46.4042	35.523	4.07657	3.95796	11.1456	20.1859	24.5897	28.0972	52.926	62.878	66.444	77.1707	28.3719	11.291	10.8306
	60	-0.605683	-0.494607	10.6593	25.3877	41.1657	5.41702	4.43589	10.5442	19.6104	25.5236	29.141	58.0311	64.4115	68.7408	75.2688	17.7319	11.4269	10.6616
	61	0.433224	0.343368	10.4202	24.1795	40.1062	5.13589	4.58308	8.68238	19.4706	24.6008	27.4991	55.8994	60.248	68.9892	73.6912	15.3928	10.983	10.6441
	62	0.408053	0.176299	14.3978	20.5775	44.0864	5.14468	6.36504	17.4688	15.9446	29.0468	31.2099	55.7743	46.7015	64.1854	64.1251	31.7036	4.56523	11.437
	63	0.652085	0.280215	12.44	20.649	37.7046	4.51312	5.54332	17.279	15.7816	28.3198	30.5121	56.045	45.9677	63.1597	64.1692	30.7878	3.05867	11.292
	64	0.205649	0.593357	9.71239	23.3157	29.9526	3.74369	7.26441	8.296	18.9425	23.9275	34.5203	60.9009	53.9237	56.0976	60.6232	13.0602	16.7141	13.0436
	65	0.0531633	0.158169	9.05334	26.5409	27.8757	3.58379	6.32709	8.85232	19.1904	24.1053	33.8489	60.3645	55.501	57.852	59.0487	14.2193	11.5643	12.2318
	66	-0.0333244	0.111119	10.4632	29.6386	33.3655	4.06148	7.64001	11.6025	19.2666	27.0506	34.4445	62.0535	57.3198	58.7978	61.756	19.6943	18.8574	14.2929
	67	0.0753893	-0.0231516	8.67562	30.3053	28.1336	3.3654	5.96398	10.7235	19.7643	27.4415	34.3901	60.3619	60.3584	59.2828	60.9075	19.2266	18.437	14.131
	68	-1.64393	-0.951704	11.0708	44.3607	38.3435	4.43016	4.12363	16.829	18.761	26.7228	34.7415	62.5457	74.3851	71.6044	74.3124	33.94	8.85346	10.9827
	69	-1.54492	-0.9801	12.9538	46.591	45.051	5.12422	4.91723	15.8514	18.7051	26.2043	34.7031	63.6317	72.4868	69.9789	73.9709	33.0965	11.7148	10.9235
	70	0.530425	-0.0125937	15.6958	30.2359	46.5776	6.18584	4.85088	16.1739	17.5499	28.4663	34.3632	60.7408	65.7309	70.0553	67.8074	26.1228	13.156	10.9991
	71	0.178621	-0.177722	16.7283	30.7293	49.6496	6.62307	4.97434	13.3709	17.6049	26.9433	33.6184	59.2363	62.3072	70.4657	70.181	25.5342	11.7885	11.0404
	72	-0.411935	-0.615316	5.02728	11.4113	36.1245	3.23755	5.36215	6.40387	17.9191	23.9022	23.898	53.0734	40.9812	62.3711	50.3289	0.0142313	10.6829	9.85196
	73	-0.0719628	0.0199428	5.31621	7.54912	34.0785	3.34234	5.32747	6.47485	18.662	24.067	23.9619	55.0917	38.2948	64.0699	50.77	0.1318	7.90309	9.00574
	74	-0.172415	-0.345657	8.29372	34.3414	35.9182	3.97508	4.61615	12.769	19.5846	28.4611	33.8531	60.2335	46.2104	72.9562	54.8495	6.96121	13.0578	8.84741
	75	-0.302697	-0.214233	8.02077	36.7545	36.7824	4.04093	5.22618	12.5557	19.5203	28.0403	33.6178	61.9936	43.5332	72.8292	52.8103	6.56324	9.36825	9.14409
	76	-0.948317	-0.433211	10.6898	49.8464	37.7355	4.23806	4.40792	15.6039	19.3659	27.8931	30.3351	57.4569	71.5068	68.0373	75.2434	27.2773	8.17312	11.3916
	77	-1.08955	-0.420669	11.8873	50.8609	41.8667	4.81525	5.2276	12.9259	19.0628	27.2198	29.4124	56.2294	70.8575	68.0027	75.8801	27.8521	9.70371	12.4299
	78	-1.14363	-0.488347	13.7444	35.1688	50.4726	5.80473	6.57396	15.3437	16.9494	28.2306	32.242	64.1424	60.567	69.3403	68.8344	28.6091	5.81199	11.7087
	79	-0.489477	-0.0369266	14.7237	33.3076	51.3353	6.08083	7.21511	15.132	16.9776	28.2206	31.3699	63.5701	59.8212	66.0061	68.6285	27.4622	7.35977	11.8859
	80	-1.57401	-0.979908	9.28821	30.5296	33.5162	4.32274	5.74961	19.4344	19.6586	29.6601	33.9398	62.4577	62.6434	66.8624	64.9278	21.1144	9.1262	11.8832
	81	-1.90539	-1.24783	7.055	33.4328	26.7956	3.43117	4.47285	19.202	19.9627	29.9123	34.1854	58.8574	67.491	68.7333	65.4615	20.8871	8.61832	11.4989
	82	-0.410147	-0.0213621	9.31803	33.0359	37.6362	4.72876	5.16419	16.4933	20.0814	27.2104	34.7747	63.8562	71.7794	72.9296	70.6285	19.4861	14.7587	10.8132
	83	-0.170979	0.0502392	7.92928	36.5665	32.6319	4.09553	4.46023	17.71	20.3017	27.6708	35.2071	61.9398	74.5483	72.8266	70.9948	19.704	12.3981	10.6863
	84	-0.0330751	-0.220202	17.0176	4.84314	16.7151	3.84961	7.3463	11.5949	16.856	31.3316	31.7884	43.4211	40.0167	57.684	39.9345	12.3894	9.04473	9.95867
	85	0.176162	-0.00900994	18.7161	5.85092	20.9805	4.29158	8.28963	9.33017	16.8802	32.2183	31.619	41.9393	34.836	54.6212	38.8776	12.1781	7.74017	9.45668
	86	-0.646196	-0.48751	20.8543	22.5599	37.7925	5.77318	13.6674	23.2248	20.8379	37.5311	36.2803	67.3063	75.0356	70.7569	63.8856	31.3361	18.4753	15.4388
	87	-0.119156	-0.133388	17.5604	28.308	35.0845	5.1121	11.8929	21.0891	20.6081	35.6255	36.269	66.6972	67.2722	69.1362	64.5178	30.2038	15.6939	16.2676
	88	-1.32477	-0.879253	10.7648	33.7313	32.2653	4.45212	6.45774	19.3436	21.4316	30.4917	33.1228	62.4394	80.9008	70.6545	67.848	25.6203	16.6039	12.7904
	89	-0.472385	-0.326414	11.7873	42.7598	37.2122	5.08765	6.90578	16.8721	21.0054	30.1858	33.7204	64.7205	77.3249	73.8932	69.0954	24.8015	15.82	13.094
	90	-0.569398	-0.296422	6.78454	30.3812	21.3666	2.62402	3.69281	7.54271	19.2162	23.9709	27.3982	53.1834	50.1175	58.1493	62.7611	12.6583	15.0957	11.3001
	91	-0.0905304	-0.00263764	6.6978	31.6568	22.7517	2.76783	4.06411	6.26452	19.4632	23.6373	27.4039	53.0725	52.8516	58.6627	61.2138	13.6134	14.2101	11.9118
	92	0.00657596	0.0303188	15.6086	28.3523	48.0898	5.50514	9.91105	17.8221	17.0528	31.4726	33.9519	63.8196	60.4916	70.2183	65.0363	30.4334	6.4849	12.7907
	93	0.174638	0.248175	15.0118	30.5307	48.7886	5.56842	8.95245	16.901	16.6187	29.9514	33.0769	61.2716	58.2098	70.503	65.8586	29.5012	8.01061	11.5633
	94	-0.102299	-0.341342	14.6837	22.7139	33.7747	4.74063	8.64735	18.3781	20.1711	32.3032	32.9683	58.879	70.1361	66.6726	59.4818	25.3687	13.1444	13.0092
	95	0.470948	-0.00499888	15.4241	29.5253	37.6752	5.17579	9.32214	16.1424	19.5982	31.0207	33.2217	59.1661	61.814	67.5879	62.6918	25.628	13.133	13.4157
	96	-0.0926253	0.0866452	8.42313	36.2753	31.0685	3.37278	3.90758	8.59896	19.4424	24.81	28.0428	55.1438	51.4176	57.842	65.942	18.2163	15.5011	12.0089
	97	0.0600627	0.152593	8.35126	36.7899	30.8769	3.4124	4.18355	7.0516	19.7075	24.3714	27.8395	55.8455	52.2871	57.6428	64.3727	18.3582	16.4241	13.1021
	98	-1.39652	-1.10878	11.8128	46.2394	44.8087	5.34426	6.44371	17.0644	21.0196	29.3049	31.2653	67.528	80.2717	71.783	73.9426	20.2272	14.3669	12.9377
	99	-0.950358	-0.60845	12.7348	48.442	45.8767	5.61987	7.0089	14.4595	21.2931	28.4653	31.5915	68.1897	72.2283	70.6226	76.1535	20.9004	14.5108	13.0969
	100	0.567784	0.553452	8.92802	21.5952	21.4867	3.2862	5.35645	19.464	17.6834	38.4096	32.0979	56.3692	58.105	65.9387	59.2627	32.0129	2.03557	14.2385
	101	0.548288	0.614371	12.2955	24.2126	26.4021	4.07107	7.594	20.002	19.0793	39.7539	32.7597	55.0897	57.8384	67.441	57.8502	32.2261	1.49238	14.3864
	102	-0.170061	-0.106902	10.3379	42.6656	38.7121	4.2907	3.82038	9.03324	18.9163	22.3086	26.5014	51.876	55.0605	62.0395	72.2952	27.6394	11.5058	9.42359
	103	0.0903972	0.153556	10.5925	42.1281	40.1002	4.51247	4.12376	8.26245	18.9146	21.8183	26.4852	51.9716	54.036	61.5025	68.3821	26.587	13.0126	10.0392
	104	0.707398	0.575911	10.8411	39.4768	39.4059	4.37332	5.55056	12.6507	19.4564	26.0648	35.2562	61.0885	64.6879	65.0102	69.6711	29.1903	16.7517	13.434
	105	0.870008	0.55597	11.7244	41.2488	44.782	4.83076	5.84164	13.1613	19.8276	26.6927	35.5581	61.5244	67.0935	64.2751	69.3165	29.3675	16.6379	13.3586
	106	0.140388	0.126533	10.7427	32.797	35.6181	4.80334	3.45666	12.1037	20.5256	25.0258	28.1374	55.906	64.3487	65.1552	77.3715	25.9058	11.4728	10.5262
	107	-0.15611	-0.0370959	9.87371	33.1712	34.2981	4.55654	3.69174	9.34173	20.6951	24.4062	27.4431	53.3459	66.1245	66.052	76.5857	25.612	12.3604	10.8943
	108	0.0274116	0.0715072	5.94642	24.0734	27.5203	3.32027	3.87447	7.66928	19.2692	24.2947	27.2791	53.4807	54.3647	62.9489	63.6585	6.84974	10.3441	9.75023
	109	0.397268	0.0691289	6.28245	24.9423	29.4448	3.51649	4.41041	8.29453	20.9275	24.0561	27.7265	56.1624	51.7684	65.4616	61.3471	6.87477	9.47279	9.71117
	110	0.336037	0.277273	7.17037	30.4459	27.8474	3.58169	2.94461	8.88163	19.2634	22.7417	28.8731	54.4274	56.0094	59.9277	64.765	17.4653	10.1699	9.23281
	111	0.431264	0.124583	6.52764	33.4625	24.8719	3.21151	2.8396	8.57285	19.1606	22.8893	28.9403	55.9853	57.218	62.499	64.7641	17.4744	10.1974	9.84348
	112	-0.0196261	-0.254142	11.5579	26.7597	36.2156	4.8947	5.06048	14.783	18.0867	28.4797	32.8102	58.9208	68.9315	70.0638	67.6512	22.9353	13.0671	12.0249
	113	0.421248	0.11824	12.6838	28.1354	39.2021	5.36056	5.44653	11.8734	18.6973	26.9749	32.1192	57.4854	67.1554	69.6449	71.1951	23.0968	11.8399	12.4437
	114	0.714106	0.29706	22.7789	12.6861	43.3013	6.63767	10.1071	15.8505	16.7731	28.7895	36.3965	60.0596	55.6878	63.6337	52.2202	28.4236	11.3419	9.98234
	115	1.16136	0.637806	25.7386	13.9194	47.0408	7.49302	10.5994	14.0696	17.0217	27.9336	35.6038	58.7365	55.5209	62.2654	52.5521	28.3881	11.4733	10.5909
	116	-0.621799	-0.324458	11.5618	39.7959	42.0039	4.90728	5.15898	12.3856	17.6947	26.5995	30.7477	56.0363	57.9978	65.5873	72.5764	25.1982	5.98164	10.957
	117	-1.02188	-0.847229	11.8694	40.0304	43.605	5.03427	5.63408	12.516	18.1935	26.0146	29.6985	54.8627	59.6062	65.7334	74.3999	26.2597	6.65314	11.9146
	118	-0.807276	-0.599418	10.2439	41.0397	40.2533	4.48354	8.29313	20.786	20.1887	32.1093	31.1944	69.1083	79.5915	73.933	65.0699	16.2041	17.3897	14.4706
	119	-0.41684	-0.351604	10.511	48.565	42.6774	4.77919	8.86265	18.33	20.6757	31.3926	32.7842	68.4914	72.0496	75.5346	67.2005	16.0784	16.7729	16.1815

## Sheet: Supplementary Table S8
Supplementary Table S8	(For Source Data of the Neuromorphometrics atlas results, see Supplementary Table S5).
	Schaefer 100 + Melbourne/Tian regions	LCOR T-value ABIDE1	LCOR T-value ABIDE2	5HT1a	5HT1b	5HT2a	5HT4	SERT	D1	D2	DAT	FDOPA	NMDA	mGluR5	GABAa	CB1	MU	NAT	VAChT
	1	0.414295	0.017612	15.3144	9.5769	26.5887	3.94624	6.31886	46.4957	9.75697	14.9319	18.6509	32.2329	34.2798	64.654	50.9602	51.2493	10.1957	15.6225
	2	-0.43231	-0.198926	7.97076	32.7253	35.0731	3.94888	5.06966	51.1647	8.99462	13.1864	19.6117	28.6805	33.6863	72.1211	59.5271	44.3151	9.39671	6.57823
	3	0.078792	-0.0448922	8.63216	33.9644	34.0278	3.80552	5.90718	51.8053	9.00471	17.1186	18.8111	29.2671	32.2289	75.2976	61.2771	50.7259	9.72812	7.85916
	4	-1.26934	-0.314522	6.10695	16.4511	33.6426	3.30453	4.4649	44.9921	7.31957	4.62445	15.1469	21.817	23.1326	52.2188	42.8135	31.222	6.19915	1.57841
	5	-0.863132	0.0497098	4.00958	46.6503	40.2953	3.0648	6.41303	44.5088	7.46244	11.6518	20.3254	26.6474	30.4808	72.8532	56.6784	42.8418	7.5471	-0.009
	6	0.0187854	0.0756087	6.28548	44.4235	38.7112	3.61548	7.62255	48.5677	9.79582	17.2576	19.0762	29.567	31.3673	80.4634	61.0775	57.3473	10.1547	3.34019
	7	0.157948	0.918282	10.4773	29.6821	36.9958	4.63685	4.78935	67.0739	9.77658	9.98383	18.2798	24.4	28.2147	62.6644	52.1269	57.6214	11.3443	16.165
	8	-0.0342633	0.321945	6.71177	23.1902	30.1845	3.6051	4.09849	55.8307	8.5666	7.24072	18.2143	22.3201	25.0932	58.5076	48.481	45.1114	8.01465	6.46504
	9	0.363144	0.506809	5.44761	28.2055	28.6627	3.08737	5.17013	55.2609	8.69729	11.5036	20.6636	25.3393	30.4639	66.7703	55.689	57.8277	9.91078	4.00877
	10	-0.241871	-0.421657	11.0086	35.0203	38.4788	4.76444	6.61838	66.9187	13.202	12.2016	19.2109	27.9797	30.2521	65.6202	56.5074	65.3992	12.5066	17.1506
	11	-1.1349	-0.509583	10.7714	26.7715	31.5902	4.01561	9.35165	53.6588	14.8011	16.7118	20.2894	33.3016	34.753	66.1274	62.1205	64.5121	15.5669	20.7574
	12	-0.773179	-0.939291	11.0594	39.0982	33.5757	4.49589	5.25497	71.0299	12.9822	12.6617	18.6881	27.7828	30.813	68.0312	55.7161	76.6211	13.4528	24.8042
	13	-0.674545	-1.02004	7.33921	35.0587	24.7918	2.84487	3.90307	60.2417	12.7828	6.15498	18.6431	24.3996	26.615	55.012	49.6881	50.3186	13.9156	14.0708
	14	-0.281887	0.763859	4.73546	25.4485	18.6954	2.08894	3.41096	50.5125	10.324	4.54853	16.9816	20.571	22.7859	47.9299	45.1716	41.1385	13.7323	9.17638
	15	-0.550278	0.498801	6.30632	27.3423	21.1257	2.43594	4.32205	55.5562	12.2531	7.49795	18.2502	23.0512	29.8547	53.1075	50.1473	50.1985	17.6306	15.202
	16	-0.0419778	-0.412064	14.0397	27.1567	43.2735	5.68505	4.90975	63.5019	9.71584	13.4376	18.8879	27.7762	34.127	69.2454	56.5137	55.5037	12.172	20.4908
	17	-1.01442	-0.569642	7.87566	29.4497	25.5921	3.42776	3.31287	62.1209	9.58795	7.08563	18.3197	21.4327	23.5583	54.63	44.1968	54.4882	10.813	19.7797
	18	0.194741	0.247412	5.41399	28.3568	21.6539	2.79594	2.37454	54.5149	7.85581	7.7291	16.4466	20.2776	24.9403	53.6946	46.0352	48.6476	7.84402	13.0751
	19	-0.223366	0.207266	5.47747	32.5575	18.3174	2.46858	2.73198	60.4891	9.82903	10.4776	19.8603	24.9819	29.3646	59.8021	54.4543	55.6605	10.674	19.2358
	20	0.416652	0.593696	7.0355	29.1781	26.2969	3.43345	2.93287	64.2451	9.40118	10.9718	18.5121	22.2643	33.0473	61.6197	52.912	62.4633	8.84218	18.9474
	21	0.00920675	0.396344	6.64474	23.4544	22.8115	2.97909	3.01243	51.7155	7.77414	5.00873	15.5136	17.5644	22.9296	48.8267	44.8557	44.9463	9.25749	15.0624
	22	-0.655283	-0.615758	9.38386	41.5525	33.8844	3.85885	3.97671	68.6841	11.3316	10.4885	19.4551	26.434	28.931	60.3184	53.7252	60.3058	10.5456	24.6019
	23	-0.143039	0.218823	7.81259	35.0073	30.8734	3.29517	3.30575	61.8851	10.5923	8.47288	18.7106	22.997	28.7406	55.2906	51.9395	51.6015	14.2284	22.268
	24	-0.355294	-0.357065	9.05626	30.7269	30.7523	4.16096	3.49256	69.8275	9.68798	8.73531	18.3771	22.9056	26.1696	58.7459	46.9345	62.1489	10.686	23.1115
	25	-0.585377	0.166463	19.2294	26.6641	35.592	5.43838	11.1449	63.1899	14.1905	18.3838	19.4334	33.2569	35.3586	64.6898	58.1197	62.0642	12.9244	29.3026
	26	-0.557889	-1.37271	13.0564	37.8301	35.6675	4.48571	6.5786	67.8239	14.1411	17.8666	21.3349	34.659	36.5488	69.4084	65.0926	75.5042	15.4202	32.206
	27	1.0576	-0.616403	9.47972	43.8961	34.1917	4.05081	4.01195	73.3666	9.4991	10.6425	18.8895	22.7241	26.7015	62.0951	48.942	58.3557	11.5584	27.8735
	28	-0.349027	0.00274711	8.62997	38.8296	28.0703	3.36631	4.73225	65.0293	14.0922	16.6755	20.1966	30.0572	37.3431	63.3547	54.0606	69.8631	12.4429	32.7559
	29	-0.0107386	-0.248309	8.33969	29.4313	27.4875	3.54062	4.70975	61.046	13.3406	14.9897	20.6835	29.9974	34.1619	58.7213	57.9335	67.0384	11.3136	23.3894
	30	0.0390235	1.11569	8.61937	35.6642	34.0003	3.61884	3.87882	63.8583	11.1384	9.25101	18.3107	22.4397	31.1222	57.9118	50.6245	57.0707	13.9987	24.4745
	31	0.721236	0.408835	12.8641	29.8244	38.2515	4.66802	6.23394	66.9231	11.5315	19.4591	17.2901	30.3227	33.9626	68.6099	57.9059	56.8387	5.77067	31.5092
	32	1.05194	1.16086	24.7467	11.0012	41.1093	6.59775	10.376	47.9121	9.88361	13.0931	16.9211	29.73	34.0538	60.4315	55.3223	48.4112	11.6567	26.391
	33	0.752362	0.594014	17.4725	27.0599	49.7818	6.63971	4.77694	63.7358	10.0538	12.9487	16.1631	27.076	33.4523	66.4699	55.0331	52.9167	9.85569	25.302
	34	0.0319954	0.56816	7.34812	35.5007	30.347	3.756	2.87006	64.6437	8.96551	10.8558	19.106	23.0633	27.3792	61.4814	53.4137	56.7518	10.3953	18.7208
	35	0.451403	-0.804652	8.16983	45.1654	30.4961	3.57472	3.84173	73.5329	10.5884	11.83	19.0756	25.0678	28.8991	62.6635	51.8322	59.691	8.71625	26.1442
	36	0.32414	0.836976	5.85059	34.5144	26.8038	3.35099	3.37877	62.0742	9.54171	12.3205	19.7135	25.2929	31.997	67.0596	56.9156	64.7247	10.7486	12.0298
	37	-1.6469	-1.48166	7.34518	31.9149	30.8934	3.68825	5.55703	61.238	14.2562	16.8899	19.9453	30.7209	33.8736	59.0221	55.0214	62.6111	8.56569	20.6453
	38	1.11481	0.82269	16.9808	23.079	43.8365	6.17693	5.28983	59.5438	10.8491	14.2046	16.6184	27.1508	35.2657	64.9492	55.4439	58.2485	11.6426	25.6962
	39	0.87249	0.178755	11.3329	34.8681	35.0995	4.66246	4.06901	69.6655	11.6655	12.7024	19.0284	27.7611	33.2386	68.0059	57.8687	62.1202	13.1946	22.2192
	40	1.07997	0.587765	11.9003	30.7591	38.5931	5.12557	4.81276	73.4526	10.6002	10.629	19.0846	26.0654	30.1499	65.9255	53.8	63.5259	8.82838	21.4492
	41	0.108875	-0.0784534	8.70776	23.6355	30.3543	4.17894	3.18431	61.2732	8.02516	7.9476	16.6312	19.8221	22.7732	54.6793	44.6385	52.9313	10.0966	18.5894
	42	0.472308	-0.535506	13.1158	35.3394	36.6074	4.49016	7.39261	69.676	11.8872	18.2315	18.4171	32.4671	35.4653	70.7534	59.4416	65.0891	10.7353	31.1318
	43	-0.00233042	-0.398965	11.0199	35.012	39.4847	4.56162	4.87395	68.0463	10.6735	11.9066	16.3101	24.4858	27.047	60.2774	50.3092	57.0343	7.32909	23.9245
	44	-1.41774	-1.45854	10.9415	35.9088	33.2672	4.08554	5.11047	70.1558	11.1314	19.5437	18.4203	29.2403	38.7362	69.7742	56.6219	69.9279	11.0992	32.6633
	45	0.394601	-0.341774	10.2535	41.309	34.5589	4.13404	4.14019	64.0812	9.05836	13.5608	15.7831	20.4885	23.1995	54.0926	42.9212	47.3032	9.86876	24.8199
	46	-0.256238	-0.391502	9.75642	35.6749	36.0403	4.04962	3.57719	57.2052	7.41074	7.20559	15.4698	18.5795	22.6287	52.2222	42.2748	48.8285	8.73975	22.7902
	47	0.121456	0.0320832	8.09516	31.5966	32.6133	3.56262	3.19574	57.6119	8.10175	5.70603	16.5685	19.5387	20.7547	51.7952	39.0052	47.9063	8.96786	20.2083
	48	0.270314	0.123885	8.63318	38.8757	34.9792	3.83458	3.30149	66.4877	9.10353	9.3364	18.8464	23.1882	27.8443	61.4281	51.7962	54.4926	10.8639	25.7731
	49	-1.12127	-0.284177	8.03752	23.4191	33.1597	4.13822	5.79502	52.7341	9.99947	18.1007	19.4266	29.4304	31.7588	65.4327	60.5988	56.8227	9.28482	12.0267
	50	-1.18079	-1.23395	7.98749	37.1144	33.7403	4.17802	4.60552	72.1862	11.5833	19.6615	20.9375	29.7816	35.8346	70.7476	62.5938	76.1052	13.5102	21.4488
	51	0.27388	-0.287363	12.0994	12.6046	23.4776	3.44922	4.95917	49.4608	9.87666	16.285	18.04	31.1539	35.7705	65.131	52.8591	51.9464	12.9784	18.0233
	52	-0.653836	-0.373149	8.57612	24.5081	32.881	3.82791	4.75743	53.7851	9.21441	15.3428	19.5413	29.4055	32.7989	73.1168	60.3994	52.1173	11.8792	9.71176
	53	-0.336809	-0.615515	11.2247	24.2301	36.3461	4.58455	4.03261	59.3146	9.27784	12.1954	18.3898	27.1202	32.8522	63.9845	53.2635	54.738	12.7046	17.5378
	54	-1.05016	-0.378982	5.27224	23.5477	32.9274	2.98232	4.36779	44.0067	7.67902	6.3137	16.4112	22.9531	25.0534	55.9627	46.102	34.4195	7.71617	0.678847
	55	0.024375	0.500731	4.99795	61.6964	41.8226	3.51595	7.18809	49.6043	9.22475	17.135	19.5841	29.0251	33.0487	85.0735	62.9171	55.6928	12.0598	0.282863
	56	-0.073731	0.0965141	7.6482	27.4474	32.74	3.57072	7.00367	51.538	8.84267	14.3479	19.0544	29.3536	31.4029	70.9557	57.8545	53.2222	10.5869	6.02462
	57	-0.301655	-0.562001	8.04771	27.7899	33.6285	4.16798	4.05163	61.4391	8.84675	8.72242	18.0469	24.0424	27.2574	60.1117	51.3102	50.9619	9.48297	9.27195
	58	0.135812	0.437623	5.65392	24.8444	27.8427	3.13103	4.5451	51.3826	8.5942	8.18095	18.0026	21.8602	26.329	60.5723	48.0813	49.6584	10.3383	2.70647
	59	-0.865278	-0.829422	10.3729	32.0302	35.7722	4.38989	6.36964	63.3722	12.7692	15.013	18.6843	28.9955	30.0243	65.4637	57.2779	69.9731	13.058	17.1547
	60	-0.888348	-1.12145	12.8188	23.1561	32.926	4.44987	9.10339	60.4744	14.541	19.6215	21.7506	34.271	35.0362	68.1698	62.3406	77.0849	18.5645	24.6276
	61	-0.314091	-1.69841	11.9502	33.7391	35.389	4.60837	5.0602	67.9247	12.3417	12.9312	17.7527	27.4635	30.0895	63.366	53.8952	72.5437	12.537	23.0136
	62	-0.180444	-2.07688	8.02421	35.0898	25.7922	2.95806	3.70904	60.7523	11.9083	7.51082	18.0156	24.6488	26.9669	55.3605	50.033	50.0076	12.3016	13.2977
	63	-0.0781316	-0.267457	5.92249	37.0452	22.2957	2.38658	3.19942	62.4674	12.1406	8.19585	19.4101	25.3262	27.5902	59.2011	53.6048	50.0583	15.5121	13.1298
	64	-0.226347	0.675608	4.95354	24.7164	18.1865	2.08628	3.18975	52.2376	9.29843	5.21339	16.5606	20.5155	21.8052	47.181	45.1739	37.6273	15.674	8.45557
	65	-0.0688289	0.304986	5.58382	24.3564	18.7711	2.42234	2.86309	55.5365	8.74488	6.87776	17.4735	20.7392	25.6652	49.9299	46.317	45.8361	10.713	12.0315
	66	-0.688987	0.295146	7.10028	27.0699	23.8765	2.75555	4.94354	56.6703	12.2166	7.43171	18.0946	22.2305	29.7309	52.3026	51.4238	46.8611	17.7946	14.355
	67	0.903812	0.602472	11.4764	26.411	38.4293	5.10874	4.35157	66.3184	9.45128	11.9446	17.7633	24.8976	28.2669	61.7976	51.9919	61.8363	10.9781	20.1514
	68	-0.227998	-0.204719	6.81028	34.047	20.8408	2.74213	2.72052	69.2053	10.9466	12.9114	20.7452	26.2101	29.6984	63.3063	56.6384	60.1764	12.7667	21.0251
	69	0.0607591	1.09642	6.41314	29.8505	25.6132	3.15438	2.48436	61.6383	8.26837	11.6649	18.7097	23.6465	27.5503	56.3637	51.8967	53.9344	9.82785	18.0404
	70	-0.180509	-0.0286272	6.54212	28.3822	26.8382	3.43034	2.73361	57.2012	7.94142	7.99945	17.2271	20.7157	25.9264	54.4766	48.035	49.6283	8.89464	14.1036
	71	0.189603	0.39763	6.90552	21.5116	24.6838	3.18521	2.81758	53.6139	7.70073	6.38292	15.796	17.7971	25.6667	50.0219	44.3128	47.8777	9.94486	16.0146
	72	-0.181219	-0.495357	8.77332	40.8931	31.9239	3.46248	3.5182	68.6806	10.9903	13.1855	19.7253	27.4537	29.6355	61.5479	56.1164	63.5429	9.23548	24.112
	73	0.532171	0.481792	7.6116	33.7217	29.5526	3.12585	3.11627	63.7896	9.97897	9.74611	18.3461	23.3855	27.8701	54.6308	51.5144	50.1849	13.0208	22.4668
	74	1.11505	0.48337	10.5399	32.4833	34.0501	4.6085	4.03849	71.0582	11.2069	14.9051	19.4605	27.6954	31.7218	65.6881	56.0771	70.2064	12.035	22.6043
	75	-0.81893	-1.37537	11.517	30.5338	35.5644	4.94702	4.34639	68.3202	9.70335	11.7136	17.9569	23.5526	26.0392	58.3429	47.9702	63.3738	10.8178	23.3482
	76	-1.54293	-1.49592	15.6097	32.3762	33.555	4.62029	8.43332	65.9871	13.7322	20.1532	20.389	36.0368	37.0413	69.6134	62.2805	75.8446	13.9023	31.6775
	77	-0.588075	0.145396	8.05057	30.5675	26.72	3.41509	4.7033	65.0182	13.3759	16.6799	20.7085	29.8707	34.7603	60.5432	57.3172	64.2988	13.0872	24.9211
	78	-0.191426	0.697499	9.2281	36.5345	31.8497	3.62549	4.83406	65.1331	12.8882	12.1542	19.0716	25.4479	33.2762	59.0309	55.3009	59.9029	14.9838	28.3026
	79	0.317627	0.267561	15.6348	28.7061	46.7267	5.63001	7.11922	65.8159	11.5523	19.4301	16.8294	29.5775	32.7502	65.8928	58.0433	55.6225	6.00053	31.5974
	80	1.20483	1.28165	19.7777	12.2045	35.7615	5.46796	8.05058	48.9506	9.55707	15.0458	16.5055	29.2629	34.1403	62.1883	56.6908	51.0377	12.571	26.668
	81	-0.41746	0.476844	8.80452	23.0486	30.7015	4.15451	2.66139	60.9483	7.65908	8.54705	16.318	19.111	21.5193	49.45	40.4172	49.376	8.64506	19.7813
	82	-0.18041	0.0971535	7.23487	19.1068	28.3328	3.67188	2.41512	55.2459	6.58799	7.34031	14.2677	17.2708	19.6482	49.4847	39.4244	47.1955	9.80645	15.3686
	83	0.351691	-0.317328	11.136	38.7093	39.5703	4.55866	4.43357	67.2531	9.3296	14.1215	16.576	22.1735	24.783	56.9379	46.5949	50.7248	8.96845	26.1443
	84	0.123028	-0.404639	8.97268	44.4498	33.2202	3.86846	3.82243	72.9241	9.60738	12.1292	18.3255	24.7899	28.7317	61.2826	50.5201	56.9218	7.83374	25.0717
	85	0.216164	-1.09089	9.54973	43.5641	34.0526	3.91273	3.66751	76.1937	8.93585	11.2339	18.6948	23.2112	26.4849	62.0462	49.0538	57.2989	10.2334	28.1656
	86	0.308266	0.347922	8.91824	35.3508	34.7125	3.73718	3.33081	64.8163	7.58072	7.48859	17.2076	20.9734	22.8816	55.9418	43.1869	48.7147	9.78882	21.291
	87	-2.36163	-1.21856	6.743	31.1707	29.8062	3.49756	4.98086	62.0289	13.2555	17.92	19.9189	30.5905	33.8909	59.5203	56.8645	57.1475	6.09049	21.0052
	88	-0.497091	-0.595094	9.84628	36.574	31.9372	3.86755	5.01977	65.407	13.086	16.037	19.3454	29.5907	36.9283	62.6247	59.0126	66.3892	10.224	32.9708
	89	-0.220613	-0.0811394	6.36424	33.7241	26.814	3.38734	3.31829	67.8828	10.3755	13.8892	19.6619	25.5137	33.3707	68.6452	59.1197	67.4069	13.8076	16.5728
	90	-0.258479	0.624693	9.20662	31.2169	30.5412	4.20274	3.15245	71.441	9.46389	12.653	19.1027	24.5132	28.769	62.427	52.9589	64.1556	11.8088	23.9211
	91	1.03996	0.261888	16.0161	23.2901	45.2257	6.13552	4.40789	62.1891	10.1297	14.484	15.5066	27.7662	34.9141	66.1605	55.1685	58.4041	11.2257	24.6341
	92	1.41842	0.741695	14.5834	18.5657	34.057	5.02519	6.58409	56.538	10.9463	16.1385	17.4938	28.5096	34.5928	64.8099	55.4652	61.609	10.1109	25.7651
	93	1.21293	0.556938	11.3852	32.7184	35.2068	4.65844	4.30236	66.4637	11.7929	17.789	19.6724	30.078	34.7187	71.3748	61.9971	70.7773	14.8339	24.0535
	94	-0.511929	-0.763105	13.0137	33.6488	39.9129	4.62022	7.31381	66.7119	12.0186	17.4185	17.5885	31.4378	34.1421	71.0273	60.109	63.4441	8.57104	29.7611
	95	-0.239719	-0.611962	10.6106	34.7453	37.6219	4.29409	4.63689	67.2976	10.302	12.0914	16.2834	26.3502	29.6068	63.5692	51.5813	58.8211	5.90962	23.4023
	96	-1.00278	-1.72898	9.96926	36.1145	28.6083	3.62176	4.24462	70.1845	10.7676	19.1871	18.582	28.6604	37.1454	67.3472	57.5922	69.7313	8.50669	32.3967
	97	0.05464	-0.596057	10.288	36.9558	38.2995	4.25826	3.62186	59.7476	7.39013	7.41573	16.0614	18.941	22.9011	53.3732	43.8881	49.2118	8.48642	23.7762
	98	0.531429	0.216861	8.54974	40.29	33.8154	3.59831	2.96384	70.9268	9.21827	10.9361	18.967	24.1668	29.0875	62.5924	54.1391	57.2393	9.79602	27.5462
	99	-1.5135	-0.473779	9.2867	20.2385	34.8919	4.61714	6.49575	55.4284	9.36281	18.0651	19.5779	29.7995	32.3176	68.3159	61.912	58.4966	9.72618	13.2985
	100	-2.30142	-1.81911	9.18541	36.0032	39.075	4.73367	5.37587	73.2854	11.5559	19.8407	20.6953	30.0407	36.1655	70.1346	63.7201	70.5841	13.2629	21.7087
	101	1.19741	-0.484783	34.375	8.64347	21.9877	7.67329	11.0245	39.9453	16.6915	11.6884	18.4772	36.245	34.2186	55.1438	66.5526	47.8601	6.89614	12.3078
	102	0.589559	0.330579	19.2523	13.6218	17.3366	5.65839	19.6536	42.3636	19.1033	15.2478	18.8117	40.2599	40.8817	50.8455	54.5154	43.5675	11.0653	41.3697
	103	-0.565148	0.0565698	4.14931	14.5234	12.2924	5.70298	41.4861	36.8161	22.0276	12.9604	21.098	35.3615	35.7582	34.1253	74.6098	38.0341	43.8012	44.2153
	104	-1.68927	-0.886317	3.57464	11.9185	17.8625	4.97853	29.5404	32.4348	21.2604	10.4193	21.8594	37.7941	28.7993	31.9617	70.328	31.7966	31.8285	53.9014
	105	-0.343557	-1.043	7.42781	39.609	20.632	17.8339	26.6748	61.3647	51.3446	54.4789	52.0304	69.3954	61.143	47.7543	63.5549	68.618	14.4625	64.5032
	106	0.0416038	0.0395634	0.183393	28.7996	9.8545	19.3216	35.1569	59.9933	14.4741	26.2601	31.8143	69.368	52.158	29.8754	62.1232	19.5445	13.0052	17.2588
	107	0.229824	-0.108486	3.93752	31.3266	16.9264	27.8602	34.9862	76.639	61.9858	64.0995	65.6532	67.5089	75.076	38.0436	71.6313	57.156	11.0368	40.8566
	108	-0.624777	-0.398118	-0.003	15.3943	3.52666	20.0114	16.979	45.3746	51.6334	49.31	53.5407	53.5455	43.5602	26.2192	60.2493	50.337	3.16027	37.8197
	109	0.58157	-0.950063	36.3864	7.35327	22.3825	7.26323	9.3746	41.5092	17.0625	12.245	18.1733	34.8272	34.0443	55.2815	65.2643	48.2311	7.48987	10.64
	110	0.643153	-0.427697	19.7289	11.4679	16.6566	6.00126	20.0557	44.0304	20.0848	17.9718	19.3569	40.1536	42.0137	49.919	56.6248	44.2309	9.49156	41.3444
	111	-0.253259	-0.262672	4.44397	12.4282	9.80822	5.41044	36.0612	36.5821	21.1589	14.3474	21.2708	33.8953	34.6218	33.7826	71.5868	36.6305	36.2037	39.4326
	112	-1.28162	-0.441171	3.87481	10.0076	17.7643	5.25234	31.0177	33.6156	22.0502	12.3656	23.0959	37.1329	30.0978	33.433	75.1187	30.7201	40.1224	53.5361
	113	-0.0372664	-0.766385	4.7445	42.2303	15.9356	21.7258	30.616	66.0936	54.1881	61.3687	57.8273	73.9131	66.2346	47.8121	67.6796	67.9618	9.69187	70.4297
	114	-0.0250485	-0.0675263	0.327804	30.7756	8.83561	21.5088	34.2594	63.4856	24.438	34.8697	36.0267	63.6565	56.1946	29.7928	65.5168	28.3964	15.1081	17.4864
	115	-0.136971	-0.528507	5.39448	28.9121	15.7584	24.8501	31.8725	76.8002	63.5534	64.227	64.6652	66.7445	71.5707	39.6009	71.4365	62.84	13.5357	39.8423
	116	-0.454233	-0.101673	-0.002952	19.8012	4.38042	22.1385	19.3202	54.1235	58.1635	60.8466	58.5003	62.664	52.6127	28.0574	64.8707	57.0296	3.49628	44.2209

## Sheet: Supplementary Table S9
Supplementary Table S9
	Neurotransmitter	p-ABIDE1	p-ABIDE2	ln(p-ABIDE1)	ln(p-ABIDE2)	Sum ln(pi)	X² = -2 x ∑ln(pi)	df = 4	p-value (meta-analytically)
	5HT1a	0.1349	0.7213	-2.00322	-0.3267	-2.32992	4.65984	4	0.324013
	5HT1b	0.0809	< 0.001	-2.51454	-6.90775	-9.4223	18.8446	4	0.000843
	5HT2a	0.6993	0.998	-0.357675	-0.002002	-0.359677	0.719355	4	0.948921
	5HT4	0.024	0.7423	-3.7297	-0.298002	-4.0277	8.05541	4	0.08957
	SERT	0.6553	0.7982	-0.422662	-0.225396	-0.648058	1.29612	4	0.862034
	D1	0.005	0.002	-5.29832	-6.21461	-11.5129	23.0259	4	0.000125
	D2	< 0.001	< 0.001	-6.90775	-6.90775	-13.8155	27.631	4	1.5e-05
	DAT	0.033	0.028	-3.41125	-3.57555	-6.9868	13.9736	4	0.00738
	FDOPA	0.034	0.3996	-3.38139	-0.917291	-4.29869	8.59737	4	0.07199
	NMDA	0.009	0.009	-4.71053	-4.71053	-9.42106	18.8421	4	0.000844
	mGluR5	0.004	0.003	-5.52146	-5.80914	-11.3306	22.6612	4	0.000148
	GABAa	0.005	0.035	-5.29832	-3.35241	-8.65072	17.3014	4	0.001689
	CB1	0.3816	0.011	-0.963382	-4.50986	-5.47324	10.9465	4	0.027172
	MU	0.4905	0.34	-0.71233	-1.07881	-1.79114	3.58228	4	0.465478
	NAT	0.024	0.0639	-3.7297	-2.75044	-6.48014	12.9603	4	0.011472
	VAChT	0.003	0.006	-5.80914	-5.116	-10.9251	21.8503	4	0.000215

[truncated: 5 more sheets: Supplementary Table S10, Supplementary Figure S3, Supplementary Table S15, Supplementary Table S16, Supplementary Figure S6]
